# Supplementary material for: Triboelectric micro-flexure-sensitive fiber electronics
Source: Nat Commun. 2024 Mar 15;15:2374. doi: 10.1038/s41467-024-46516-0 (PMC10943239; doi:10.1038/s41467-024-46516-0)
Supplement: Supplementary file 10 — Source Data [file 41467_2024_46516_MOESM10_ESM.xlsx]

## Sheet: Fig.1b
Tribo-gap comparing of state-of-the-art fiber structure designs
q (a.u.)	nanofiber buckling		built-in spiral		Fermat spiral		core-spun		spiral winding		axial coating
	Dh	σ(h)	Dh	σ(h)	Dh	σ(h)	Dh	σ(h)	Dh	σ(h)	Dh	σ(h)
0.1	150	30
0.2			30	15
0.4					50	25
0.6							25	10
0.8									20	10
1											1	1

## Sheet: Fig.1d
Ultra-deep 3D microscopy image of NB-fiber with roughness statistics
1	2	3	4	5	6
201.6	227.556	171.36	103.887	117.18	59.409
233.856	227.178	166.824	122.346	84.735	39.375
229.95	201.726	143.64	96.39	45.864	31.185
214.578	264.663	228.186	138.6	58.086	36.918
226.863	233.163	241.479	143.829	90.216	50.148
296.1	218.673	232.344	167.391	76.104	49.203
271.215	247.086	179.298		--
270.9		--

## Sheet: Fig.2c
A comparison of the sensitivity of NB-fiber with various fiber structures
Curvature (mm-1)	NB-fiber	Built-in spiral	Fermat spiral
0.06	0.07	0	0
0.12	0.08	0	0
0.3	0.12	0	0
0.6	0.15	0	0
1.2	0.16	0	0
1.8	0.18	0.12	0
2.4	0.21	0.12	0
3	0.3	0.12	0
3.6	0.36	0.12	0
4.2	0.49	0.15	0
4.8	0.66	0.18	0
5.4	0.78	0.27	0
6	0.9	0.3	0

## Sheet: Fig.2d
A sensitivity comparison was conducted between the current study and the latest findings reported in the literature
Ref.47		Ref.48		Ref.49		Ref.50		this work
q (°)	Relative magnitude (%)	q (°)	Relative magnitude (%)	q (°)	Relative magnitude (%)	q (°)	Relative magnitude (%)	q (°)	Relative magnitude (%)
12	10	30	54	10	20	45	81	0.4712	0
22	45	60	105	20	30	60	127	1.0611	40
35	112	90	131	30	45	90	163	1.8913	66.6667
				38	58			2.9512	93.3333
				52	72			4.2499	126.667
				60	75			5.787	166.667
								7.5621	200
								9.5743	206.667
								11.8227	240
								14.3055	280
								17.0206	293.333
								19.9651	306.667
								23.1353	333.333
								26.5274	366.667
								30.1379	373.333
								33.9639	400
								38.0019	433.333
								42.2483	440
								46.6991	453.333
								51.349	500
								56.1937	506.667
								61.2287	553.333
								66.4495	566.667
								71.8514	633.333

## Sheet: Fig.2e
Flexural fatigue testing of NB-fiber
Curvature (mm-1)	Stress (N)	Curvature (mm-1)	Stress (N)	Curvature (mm-1)	Stress (N)
4.33881	0.20881	4.49267	0.21407	4.28843	0.19705
4.42954	0.21459	4.57134	0.22158	4.38272	0.20467
4.51321	0.22056	4.64309	0.22694	4.47009	0.20974
4.59023	0.22598	4.70752	0.23106	4.55057	0.2143
4.66019	0.23055	4.76444	0.23446	4.62412	0.21911
4.7228	0.2343	4.81361	0.23743	4.69052	0.22405
4.77778	0.23732	4.85492	0.24003	4.74971	0.22812
4.82495	0.24044	4.88823	0.24211	4.8011	0.2318
4.86418	0.24328	4.91334	0.24431	4.84447	0.23513
4.8953	0.2459	4.93004	0.24526	4.88009	0.23761
4.91835	0.24717	4.93842	0.24528	4.9074	0.23938
4.93305	0.2477	4.93826	0.24497	4.92637	0.24056
4.93938	0.24845	4.92957	0.24417	4.93699	0.24149
4.93715	0.24802	4.9127	0.24269	4.9392	0.24114
4.92631	0.24662	4.88804	0.24059	4.93277	0.2401
4.90742	0.24469	4.85508	0.23762	4.91821	0.23915
4.88072	0.24187	4.8122	0.23327	4.89567	0.23695
4.84508	0.23837	4.75942	0.22783	4.86487	0.23373
4.79967	0.23456	4.69659	0.22226	4.82481	0.22974
4.7444	0.22986	4.62383	0.21629	4.77473	0.22493
4.6792	0.22367	4.54153	0.20984	4.71474	0.21947
4.60406	0.21677	4.45006	0.20305	4.64493	0.21328
4.51937	0.20947	4.34899	0.1947	4.56511	0.20737
4.42535	0.20235	4.23915	0.18609	4.47585	0.20076
4.32214	0.19523	4.12122	0.17753	4.37735	0.19335
4.21028	0.18774	3.99563	0.16958	4.27005	0.18515
4.09018	0.17988	3.86288	0.16162	4.15425	0.17703
3.96256	0.17111	3.72364	0.15313	4.03066	0.16838
3.82802	0.16177	3.57829	0.14354	3.8995	0.1597
3.68715	0.15254	3.4279	0.13359	3.76185	0.1508
3.54077	0.14267	3.27312	0.12448	3.61832	0.14206
3.38935	0.13345	3.11474	0.11646	3.46948	0.13272
3.23356	0.12468	2.95385	0.10831	3.31582	0.12383
3.07432	0.11622	2.79163	0.10045	3.15837	0.11471
2.91283	0.10837	2.63074	0.09251	2.99786	0.10665
2.75098	0.10004	2.46412	0.08458	2.83566	0.09881
2.58916	0.09229	2.29621	0.07691	2.67437	0.09152
2.42117	0.08459	2.13221	0.06995	2.51052	0.08383
2.25388	0.0764	1.97359	0.06265	2.34239	0.07615
2.09158	0.06919	1.8197	0.05583	2.17639	0.06859
1.93479	0.06227	1.66864	0.04966	2.01595	0.06148
1.78189	0.05554	1.51964	0.04468	1.86088	0.05502
1.63121	0.04933	1.37409	0.03972	1.70918	0.04916
1.48278	0.04317	1.23391	0.0347	1.55948	0.0433
1.33809	0.03785	1.10003	0.02991	1.41322	0.03773
1.19951	0.03241	0.97251	0.02462	1.27176	0.03248
1.06721	0.02806	0.85097	0.01952	1.13594	0.02757
0.94132	0.02365	0.73624	0.01477	1.00664	0.02276
0.82138	0.01965	0.62883	0.01073	0.88342	0.01844
0.70825	0.01556	0.52917	0.00733	0.76681	0.01434
0.60272	0.01158	0.43633	0.00479	0.65741	0.0103
0.50485	0.00772	0.35167	0.00247	0.55554	0.0069
0.41404	0.00393	0.27666	1.6317e-05	0.46084	0.00348
0.33186	0.0011	0.2115	-0.00286	0.37379	0.000909091
0.25926	-0.000981352	0.15595	-0.00458	0.29613	-0.000892774
0.19656	-0.00291	0.10875	-0.00629	0.22819	-0.00252
0.14311	-0.00431	0.07014	-0.00695	0.17023	-0.00442
0.0981	-0.00578	0.04042	-0.00717	0.12086	-0.00661
0.06156	-0.0068	0.02047	-0.00757	0.07982	-0.00829
0.03428	-0.00744	0.01045	-0.00782	0.04768	-0.00904
0.01695	-0.00734	0.01018	-0.00754	0.02495	-0.00896
0.00964	-0.00731	0.01926	-0.0077	0.01231	-0.00841
0.01166	-0.0074	0.03675	-0.0075	0.00941	-0.00831
0.02288	-0.00733	0.05819	-0.00734	0.01588	-0.00853
0.04206	-0.007	0.09111	-0.00553	0.03125	-0.00887
0.06449	-0.00623	0.14284	-0.00389	0.05225	-0.00863
0.10254	-0.00494	0.20406	-0.00164	0.08006	-0.00727
0.15773	-0.00334	0.26883	0.000435897	0.12756	-0.00566
0.22025	-0.0014	0.33818	0.00283	0.187	-0.00413
0.28587	0.000951049	0.41632	0.00518	0.25092	-0.00227
0.35703	0.00411	0.5053	0.0085	0.31864	0.000412587
0.43777	0.00721	0.60444	0.01206	0.39394	0.00283
0.52938	0.01065	0.71164	0.0162	0.47993	0.00615
0.63085	0.01424	0.82512	0.02033	0.5767	0.00995
0.73987	0.01811	0.94384	0.02509	0.68183	0.01317
0.85467	0.02251	1.06783	0.03006	0.79377	0.01646
0.97475	0.02759	1.19702	0.03586	0.91115	0.02079
1.09994	0.03248	1.33098	0.04127	1.03351	0.02568
1.23033	0.03806	1.46955	0.04762	1.16109	0.03122
1.36547	0.04398	1.61085	0.05393	1.29375	0.03671
1.50476	0.05011	1.75528	0.05987	1.43102	0.04252
1.64734	0.05628	1.9022	0.06579	1.57207	0.04849
1.79253	0.06292	2.05095	0.07234	1.71612	0.05482
1.93999	0.06925	2.20078	0.0799	1.86243	0.06202
2.0889	0.07641	2.3513	0.08793	2.01057	0.06891
2.23869	0.08396	2.50199	0.09609	2.15995	0.07562
2.38913	0.09197	2.6517	0.10389	2.31008	0.08278
2.53949	0.09961	2.79986	0.11122	2.46059	0.08972
2.68884	0.10758	2.94637	0.11902	2.61063	0.09755
2.83682	0.11533	3.09084	0.12718	2.75949	0.10564
2.98314	0.12373	3.23246	0.1359	2.90672	0.11349
3.12691	0.13209	3.37074	0.14469	3.05185	0.12155
3.26775	0.14086	3.50534	0.15287	3.19434	0.12959
3.40504	0.14896	3.63609	0.16041	3.3336	0.13768
3.53851	0.15708	3.76222	0.16793	3.46907	0.14595
3.66808	0.16514	3.8832	0.17561	3.6007	0.15383
3.79304	0.17341	3.99925	0.18279	3.7281	0.16169
3.91308	0.18156	4.10991	0.18983	3.85067	0.16908
4.02782	0.18908	4.21494	0.19655	3.96829	0.17656
4.13694	0.19574	4.31388	0.20293	4.08037	0.18387
4.24048	0.2017	4.4063	0.20908	4.18703	0.19104
4.33788	0.20777	4.49181	0.21523	4.28753	0.19789
				4.38175	0.20407
				4.46916	0.20898

## Sheet: Fig.3b
The deformation range of various tissues
	Defommation size (mm)	σ(D)	Strain (%)	σ(S)
Abdominals	20	3	15	1
Flexor muscle	7	2	14	0.5
Radial artery	0.03	0.01	0.1	0.01

## Sheet: Fig.3d
Pulse waveforms extracted during exercise and at rest
Exercise		Rest
Time (s)	Voltage (V)	Time (s)	Voltage (V)
0	0.00566	0	0.00205
0.001	-0.0002352	0.001	0.00387
0.002	-0.00433	0.002	0.00711
0.003	-0.0067	0.003	0.01168
0.004	-0.00744	0.004	0.01556
0.005	-0.00662	0.005	0.01487
0.006	-0.00434	0.006	0.00987
0.007	-0.0006758	0.007	0.00466
0.008	0.0043	0.008	0.00121
0.009	0.00855	0.009	-0.0005645
0.01	0.00821	0.01	-0.0007453
0.011	0.0035	0.011	0.0005831
0.012	-0.00143	0.012	0.00334
0.013	-0.00462	0.013	0.00551
0.014	-0.00615	0.014	0.00369
0.015	-0.00611	0.015	-0.00142
0.016	-0.00458	0.016	-0.00623
0.017	-0.00164	0.017	-0.00926
0.018	0.0006905	0.018	-0.01061
0.019	-0.0007933	0.019	-0.01035
0.02	-0.00521	0.02	-0.00858
0.021	-0.00918	0.021	-0.00537
0.022	-0.01142	0.022	-0.0008147
0.023	-0.01202	0.023	0.00502
0.024	-0.01108	0.024	0.01011
0.025	-0.00867	0.025	0.01057
0.026	-0.00487	0.026	0.00665
0.027	0.0002409	0.027	0.00247
0.028	0.00658	0.028	3.4e-06
0.029	0.01213	0.029	-0.0008375
0.03	0.01301	0.03	-0.0001348
0.031	0.00945	0.031	0.00203
0.032	0.0056	0.032	0.00558
0.033	0.00343	0.033	0.00849
0.034	0.00285	0.034	0.00742
0.035	0.00379	0.035	0.00312
0.036	0.00615	0.036	-0.0008508
0.037	0.00987	0.037	-0.0031
0.038	0.01291	0.038	-0.00371
0.039	0.0122	0.039	-0.00278
0.04	0.00872	0.04	-0.000368
0.041	0.00573	0.041	0.00343
0.042	0.00439	0.042	0.00854
0.043	0.00461	0.043	0.01489
0.044	0.00632	0.044	0.02044
0.045	0.00943	0.045	0.02133
0.046	0.01387	0.046	0.01779
0.047	0.01956	0.047	0.01395
0.048	0.02642	0.048	0.0118
0.049	0.03244	0.049	0.01123
0.05	0.03373	0.05	0.01219
0.051	0.03054	0.051	0.01457
0.052	0.02701	0.052	0.01831
0.053	0.02511	0.053	0.02138
0.054	0.02476	0.054	0.02059
0.055	0.02588	0.055	0.01684
0.056	0.02838	0.056	0.01351
0.057	0.03221	0.057	0.01184
0.058	0.03532	0.058	0.01176
0.059	0.03486	0.059	0.01319
0.06	0.03199	0.06	0.01603
0.061	0.02977	0.061	0.02023
0.062	0.02912	0.062	0.02569
0.063	0.02997	0.063	0.03234
0.064	0.03224	0.064	0.03816
0.065	0.03584	0.065	0.03928
0.066	0.04071	0.066	0.03592
0.067	0.04677	0.067	0.03224
0.068	0.05395	0.068	0.03021
0.069	0.06022	0.069	0.02974
0.07	0.06173	0.07	0.03075
0.071	0.0587	0.071	0.03316
0.072	0.05528	0.072	0.03691
0.073	0.05344	0.073	0.03995
0.074	0.05312	0.074	0.03917
0.075	0.05422	0.075	0.03548
0.076	0.05667	0.076	0.03223
0.077	0.0604	0.077	0.03061
0.078	0.06339	0.078	0.03056
0.079	0.06283	0.079	0.03198
0.08	0.05993	0.08	0.0348
0.081	0.05771	0.081	0.03893
0.082	0.05702	0.082	0.04432
0.083	0.05779	0.083	0.05087
0.084	0.05994	0.084	0.05657
0.085	0.0634	0.085	0.05755
0.086	0.06809	0.086	0.05404
0.087	0.07395	0.087	0.05019
0.088	0.0809	0.088	0.04797
0.089	0.08692	0.089	0.04729
0.09	0.08814	0.09	0.04809
0.091	0.08481	0.091	0.05027
0.092	0.08107	0.092	0.05377
0.093	0.07889	0.093	0.05656
0.094	0.07821	0.094	0.05565
0.095	0.07893	0.095	0.05211
0.096	0.08099	0.096	0.0491
0.097	0.08432	0.097	0.0477
0.098	0.0869	0.098	0.04783
0.099	0.08608	0.099	0.0494
0.1	0.08326	0.1	0.05233
0.101	0.08125	0.101	0.05655
0.102	0.08074	0.102	0.06199
0.103	0.08164	0.103	0.06857
0.104	0.08388	0.104	0.07428
0.105	0.08739	0.105	0.07523
0.106	0.0921	0.106	0.07168
0.107	0.09793	0.107	0.06776
0.108	0.10483	0.108	0.06544
0.109	0.11077	0.109	0.06466
0.11	0.11188	0.11	0.06533
0.111	0.10841	0.111	0.06737
0.112	0.10451	0.112	0.07071
0.113	0.10214	0.113	0.07333
0.114	0.10125	0.114	0.07238
0.115	0.10174	0.115	0.06907
0.116	0.10355	0.116	0.06641
0.117	0.10662	0.117	0.06532
0.118	0.10891	0.118	0.06571
0.119	0.10798	0.119	0.06751
0.12	0.1054	0.12	0.07063
0.121	0.10378	0.121	0.07501
0.122	0.1036	0.122	0.08057
0.123	0.10479	0.123	0.08725
0.124	0.10727	0.124	0.09301
0.125	0.11098	0.125	0.094
0.126	0.11584	0.126	0.09045
0.127	0.12178	0.127	0.0865
0.128	0.12875	0.128	0.08414
0.129	0.13473	0.129	0.08329
0.13	0.13584	0.13	0.08386
0.131	0.13234	0.131	0.08579
0.132	0.12837	0.132	0.089
0.133	0.12591	0.133	0.09147
0.134	0.12489	0.134	0.09042
0.135	0.12524	0.135	0.08713
0.136	0.12688	0.136	0.08455
0.137	0.12974	0.137	0.0835
0.138	0.13181	0.138	0.0839
0.139	0.13086	0.139	0.08569
0.14	0.12867	0.14	0.08877
0.141	0.12759	0.141	0.09309
0.142	0.12789	0.142	0.09857
0.143	0.1295	0.143	0.10514
0.144	0.13235	0.144	0.11078
0.145	0.13637	0.145	0.11163
0.146	0.1415	0.146	0.10792
0.147	0.14766	0.147	0.10381
0.148	0.1548	0.148	0.10126
0.149	0.1609	0.149	0.10021
0.15	0.16209	0.15	0.10057
0.151	0.15864	0.151	0.10227
0.152	0.15467	0.152	0.10524
0.153	0.15219	0.153	0.10746
0.154	0.1511	0.154	0.10639
0.155	0.15135	0.155	0.10354
0.156	0.15286	0.156	0.10159
0.157	0.15557	0.157	0.10111
0.158	0.15746	0.158	0.10203
0.159	0.15643	0.159	0.10428
0.16	0.15443	0.16	0.10779
0.161	0.15365	0.161	0.11247
0.162	0.15419	0.162	0.11828
0.163	0.15599	0.163	0.12513
0.164	0.15899	0.164	0.13101
0.165	0.16311	0.165	0.13205
0.166	0.16829	0.166	0.1285
0.167	0.17447	0.167	0.12451
0.168	0.18159	0.168	0.12204
0.169	0.18763	0.169	0.12104
0.17	0.18874	0.17	0.12142
0.171	0.18515	0.171	0.12311
0.172	0.18103	0.172	0.12605
0.173	0.17836	0.173	0.1282
0.174	0.17707	0.174	0.12708
0.175	0.17708	0.175	0.12422
0.176	0.17833	0.176	0.12226
0.177	0.18075	0.177	0.12174
0.178	0.18233	0.178	0.12261
0.179	0.18113	0.179	0.12477
0.18	0.17922	0.18	0.12816
0.181	0.17861	0.181	0.13271
0.182	0.1793	0.182	0.13836
0.183	0.1812	0.183	0.14504
0.184	0.18425	0.184	0.15073
0.185	0.18839	0.185	0.15156
0.186	0.19356	0.186	0.14778
0.187	0.19969	0.187	0.14355
0.188	0.20672	0.188	0.14083
0.189	0.21266	0.189	0.13956
0.19	0.21364	0.19	0.13966
0.191	0.20992	0.191	0.14106
0.192	0.20564	0.192	0.14369
0.193	0.20278	0.193	0.14554
0.194	0.20127	0.194	0.14427
0.195	0.20105	0.195	0.1416
0.196	0.20205	0.196	0.13996
0.197	0.2042	0.197	0.13974
0.198	0.2055	0.198	0.14085
0.199	0.20404	0.199	0.14322
0.2	0.20193	0.2	0.14678
0.201	0.20116	0.201	0.15148
0.202	0.20165	0.202	0.15723
0.203	0.20334	0.203	0.16398
0.204	0.20616	0.204	0.16971
0.205	0.21005	0.205	0.17056
0.206	0.21495	0.206	0.16678
0.207	0.2208	0.207	0.1625
0.208	0.22754	0.208	0.15973
0.209	0.23316	0.209	0.15837
0.21	0.23382	0.21	0.15837
0.211	0.22977	0.211	0.15964
0.212	0.22514	0.212	0.16213
0.213	0.22193	0.213	0.16381
0.214	0.22006	0.214	0.1625
0.215	0.21947	0.215	0.16004
0.216	0.22009	0.216	0.15872
0.217	0.22186	0.217	0.15877
0.218	0.22277	0.218	0.16011
0.219	0.22092	0.219	0.16268
0.22	0.21842	0.22	0.1664
0.221	0.21725	0.221	0.17121
0.222	0.21734	0.222	0.17706
0.223	0.21863	0.223	0.18386
0.224	0.22104	0.224	0.18962
0.225	0.22453	0.225	0.19046
0.226	0.22903	0.226	0.18665
0.227	0.23448	0.227	0.18232
0.228	0.24082	0.228	0.17946
0.229	0.24604	0.229	0.178
0.23	0.24631	0.23	0.17787
0.231	0.24186	0.231	0.17899
0.232	0.23685	0.232	0.18131
0.233	0.23325	0.233	0.18282
0.234	0.23101	0.234	0.18146
0.235	0.23004	0.235	0.1792
0.236	0.23029	0.236	0.17818
0.237	0.2317	0.237	0.17849
0.238	0.23225	0.238	0.18005
0.239	0.23005	0.239	0.18279
0.24	0.2272	0.24	0.18666
0.241	0.22569	0.241	0.19158
0.242	0.22544	0.242	0.19749
0.243	0.2264	0.243	0.20434
0.244	0.22849	0.244	0.21011
0.245	0.23166	0.245	0.21095
0.246	0.23585	0.246	0.20712
0.247	0.24099	0.247	0.20275
0.248	0.24703	0.248	0.19983
0.249	0.25197	0.249	0.19828
0.25	0.25203	0.25	0.19804
0.251	0.24756	0.251	0.19903
0.252	0.2426	0.252	0.2012
0.253	0.23904	0.253	0.20253
0.254	0.23683	0.254	0.20112
0.255	0.23588	0.255	0.19907
0.256	0.23615	0.256	0.19837
0.257	0.23756	0.257	0.19895
0.258	0.23811	0.258	0.20073
0.259	0.2359	0.259	0.20366
0.26	0.23303	0.26	0.20767
0.261	0.23149	0.261	0.2127
0.262	0.23122	0.262	0.21869
0.263	0.23214	0.263	0.22558
0.264	0.23419	0.264	0.23137
0.265	0.23732	0.265	0.23219
0.266	0.24145	0.266	0.22831
0.267	0.24654	0.267	0.22387
0.268	0.25252	0.268	0.22084
0.269	0.25739	0.269	0.21917
0.27	0.2578	0.27	0.21878
0.271	0.25447	0.271	0.2196
0.272	0.25101	0.272	0.22158
0.273	0.24886	0.273	0.2227
0.274	0.24796	0.274	0.22107
0.275	0.24826	0.275	0.21878
0.276	0.24967	0.276	0.21783
0.277	0.25216	0.277	0.21814
0.278	0.2537	0.278	0.21965
0.279	0.25241	0.279	0.22229
0.28	0.2504	0.28	0.226
0.281	0.24964	0.281	0.23072
0.282	0.25009	0.282	0.2364
0.283	0.25166	0.283	0.24296
0.284	0.25431	0.284	0.24841
0.285	0.25797	0.285	0.24889
0.286	0.26258	0.286	0.24467
0.287	0.26809	0.287	0.23988
0.288	0.27444	0.288	0.2365
0.289	0.27963	0.289	0.23447
0.29	0.28085	0.29	0.23372
0.291	0.27936	0.291	0.23418
0.292	0.27816	0.292	0.23579
0.293	0.27811	0.293	0.23655
0.294	0.27917	0.294	0.23455
0.295	0.28127	0.295	0.2319
0.296	0.28436	0.296	0.23059
0.297	0.28838	0.297	0.23054
0.298	0.29132	0.298	0.23169
0.299	0.2913	0.299	0.23397
0.3	0.29043	0.3	0.23733
0.301	0.2907	0.301	0.24169
0.302	0.29206	0.302	0.24702
0.303	0.29445	0.303	0.25323
0.304	0.29781	0.304	0.25834
0.305	0.30208	0.305	0.25849
0.306	0.30721	0.306	0.25393
0.307	0.31315	0.307	0.2488
0.308	0.31985	0.308	0.2451
0.309	0.3253	0.309	0.24275
0.31	0.32709	0.31	0.24169
0.311	0.32683	0.311	0.24184
0.312	0.3271	0.312	0.24315
0.313	0.32838	0.313	0.24361
0.314	0.33063	0.314	0.24132
0.315	0.33379	0.315	0.23839
0.316	0.33781	0.316	0.23679
0.317	0.34264	0.317	0.23647
0.318	0.34628	0.318	0.23735
0.319	0.34684	0.319	0.23937
0.32	0.34644	0.32	0.24247
0.321	0.34709	0.321	0.24659
0.322	0.34872	0.322	0.25167
0.323	0.35129	0.323	0.25765
0.324	0.35474	0.324	0.26253
0.325	0.35902	0.325	0.26245
0.326	0.36408	0.326	0.25768
0.327	0.36988	0.327	0.25234
0.328	0.37636	0.328	0.24844
0.329	0.38152	0.329	0.24589
0.33	0.38315	0.33	0.24463
0.331	0.38303	0.331	0.2446
0.332	0.38353	0.332	0.24572
0.333	0.38496	0.333	0.246
0.334	0.38727	0.334	0.24353
0.335	0.39041	0.335	0.24041
0.336	0.39433	0.336	0.23864
0.337	0.39899	0.337	0.23815
0.338	0.40238	0.338	0.23887
0.339	0.40263	0.339	0.24074
0.34	0.40186	0.34	0.24369
0.341	0.40208	0.341	0.24767
0.342	0.40324	0.342	0.25261
0.343	0.40528	0.343	0.25846
0.344	0.40815	0.344	0.2632
0.345	0.41181	0.345	0.26305
0.346	0.41621	0.346	0.2583
0.347	0.42131	0.347	0.25306
0.348	0.42698	0.348	0.24923
0.349	0.43118	0.349	0.24676
0.35	0.43208	0.35	0.24557
0.351	0.43188	0.351	0.24561
0.352	0.43258	0.352	0.2468
0.353	0.43413	0.353	0.24714
0.354	0.43648	0.354	0.24472
0.355	0.43959	0.355	0.24166
0.356	0.44342	0.356	0.23994
0.357	0.44792	0.357	0.23949
0.358	0.4511	0.358	0.24025
0.359	0.45108	0.359	0.24215
0.36	0.44999	0.36	0.24513
0.361	0.44984	0.361	0.24913
0.362	0.45057	0.362	0.2541
0.363	0.45214	0.363	0.25997
0.364	0.45451	0.364	0.26473
0.365	0.45762	0.365	0.26476
0.366	0.46144	0.366	0.26051
0.367	0.46593	0.367	0.25589
0.368	0.47083	0.368	0.25266
0.369	0.47394	0.369	0.25075
0.37	0.47362	0.37	0.25009
0.371	0.47219	0.371	0.25061
0.372	0.47166	0.372	0.25226
0.373	0.47199	0.373	0.25302
0.374	0.47314	0.374	0.251
0.375	0.47506	0.375	0.2483
0.376	0.47771	0.376	0.24691
0.377	0.48104	0.377	0.24677
0.378	0.48307	0.378	0.24781
0.379	0.48191	0.379	0.24997
0.38	0.4797	0.38	0.25319
0.381	0.47844	0.381	0.2574
0.382	0.47809	0.382	0.26255
0.383	0.47859	0.383	0.26859
0.384	0.47991	0.384	0.2735
0.385	0.48199	0.385	0.27427
0.386	0.4848	0.386	0.27196
0.387	0.4883	0.387	0.2698
0.388	0.49208	0.388	0.26887
0.389	0.49382	0.389	0.26912
0.39	0.49202	0.39	0.27048
0.391	0.48916	0.391	0.27289
0.392	0.48726	0.392	0.27631
0.393	0.48627	0.393	0.27871
0.394	0.48614	0.394	0.2782
0.395	0.48683	0.395	0.2769
0.396	0.48829	0.396	0.2768
0.397	0.49049	0.397	0.27784
0.398	0.49143	0.398	0.27995
0.399	0.48923	0.399	0.28309
0.4	0.48602	0.4	0.28718
0.401	0.4838	0.401	0.29218
0.402	0.48253	0.402	0.29803
0.403	0.48216	0.403	0.30468
0.404	0.48265	0.404	0.31013
0.405	0.48394	0.405	0.31181
0.406	0.48599	0.406	0.31123
0.407	0.48877	0.407	0.31111
0.408	0.49169	0.408	0.31206
0.409	0.49227	0.409	0.31403
0.41	0.48919	0.41	0.31695
0.411	0.48513	0.411	0.32079
0.412	0.48209	0.412	0.32548
0.413	0.48002	0.413	0.32903
0.414	0.47888	0.414	0.32954
0.415	0.47863	0.415	0.32913
0.416	0.47921	0.416	0.32981
0.417	0.48058	0.417	0.33151
0.418	0.48075	0.418	0.33418
0.419	0.47784	0.419	0.33777
0.42	0.47396	0.42	0.34221
0.421	0.47114	0.421	0.34747
0.422	0.46931	0.422	0.35348
0.423	0.46842	0.423	0.36021
0.424	0.46844	0.424	0.36565
0.425	0.46931	0.425	0.36759
0.426	0.47098	0.426	0.36786
0.427	0.47341	0.427	0.36879
0.428	0.47586	0.428	0.37065
0.429	0.47566	0.429	0.37341
0.43	0.4717	0.43	0.37701
0.431	0.46682	0.431	0.38139
0.432	0.46303	0.432	0.38652
0.433	0.46028	0.433	0.3904
0.434	0.45852	0.434	0.39114
0.435	0.45771	0.435	0.39086
0.436	0.45779	0.436	0.39158
0.437	0.45871	0.437	0.39323
0.438	0.45849	0.438	0.39577
0.439	0.45524	0.439	0.39914
0.44	0.45107	0.44	0.4033
0.441	0.448	0.441	0.40821
0.442	0.44597	0.442	0.4138
0.443	0.44492	0.443	0.42005
0.444	0.44482	0.444	0.42495
0.445	0.4456	0.445	0.42657
0.446	0.44723	0.446	0.42703
0.447	0.44965	0.447	0.42834
0.448	0.45202	0.448	0.43049
0.449	0.45157	0.449	0.43343
0.45	0.44729	0.45	0.43712
0.451	0.44214	0.451	0.44151
0.452	0.43814	0.452	0.44656
0.453	0.43522	0.453	0.45028
0.454	0.43333	0.454	0.45079
0.455	0.43243	0.455	0.45021
0.456	0.43246	0.456	0.45056
0.457	0.43338	0.457	0.45178
0.458	0.43318	0.458	0.45383
0.459	0.42998	0.459	0.45666
0.46	0.42591	0.46	0.46022
0.461	0.42295	0.461	0.46448
0.462	0.42107	0.462	0.46939
0.463	0.4202	0.463	0.47481
0.464	0.4203	0.464	0.47865
0.465	0.42131	0.465	0.47913
0.466	0.42318	0.466	0.47848
0.467	0.42587	0.467	0.47871
0.468	0.42837	0.468	0.47977
0.469	0.42777	0.469	0.4816
0.47	0.42323	0.47	0.48418
0.471	0.41787	0.471	0.48745
0.472	0.4137	0.472	0.49137
0.473	0.41066	0.473	0.49396
0.474	0.40868	0.474	0.49333
0.475	0.40774	0.475	0.49162
0.476	0.40776	0.476	0.49083
0.477	0.4087	0.477	0.49092
0.478	0.40856	0.478	0.49184
0.479	0.40545	0.479	0.49355
0.48	0.40149	0.48	0.496
0.481	0.39868	0.481	0.49916
0.482	0.39697	0.482	0.50297
0.483	0.3963	0.483	0.50716
0.484	0.39662	0.484	0.5095
0.485	0.39787	0.485	0.50838
0.486	0.40001	0.486	0.50615
0.487	0.40298	0.487	0.50483
0.488	0.40555	0.488	0.50439
0.489	0.4046	0.489	0.50476
0.49	0.39955	0.49	0.50592
0.491	0.39374	0.491	0.50782
0.492	0.38918	0.492	0.51041
0.493	0.38579	0.493	0.51171
0.494	0.38354	0.494	0.50984
0.495	0.38235	0.495	0.50692
0.496	0.38218	0.496	0.50497
0.497	0.38298	0.497	0.50395
0.498	0.38274	0.498	0.50379
0.499	0.37959	0.499	0.50446
0.5	0.37563	0.5	0.50591
0.501	0.37286	0.501	0.5081
0.502	0.37121	0.502	0.51099
0.503	0.37064	0.503	0.51414
0.504	0.37109	0.504	0.51517
0.505	0.37251	0.505	0.51263
0.506	0.37483	0.506	0.50906
0.507	0.37802	0.507	0.50647
0.508	0.38052	0.508	0.50481
0.509	0.37891	0.509	0.50404
0.51	0.37296	0.51	0.50411
0.511	0.36633	0.511	0.50497
0.512	0.36103	0.512	0.5066
0.513	0.35698	0.513	0.50698
0.514	0.35414	0.514	0.50425
0.515	0.35244	0.515	0.50052
0.516	0.35182	0.516	0.49782
0.517	0.35224	0.517	0.49608
0.518	0.35168	0.518	0.49526
0.519	0.34827	0.519	0.49532
0.52	0.3441	0.52	0.4962
0.521	0.34118	0.521	0.49786
0.522	0.33944	0.522	0.50026
0.523	0.33882	0.523	0.50283
0.524	0.33926	0.524	0.50305
0.525	0.34072	0.525	0.49964
0.526	0.34312	0.526	0.49526
0.527	0.34643	0.527	0.49191
0.528	0.34897	0.528	0.48956
0.529	0.34721	0.529	0.48816
0.53	0.34105	0.53	0.48765
0.531	0.33427	0.531	0.48799
0.532	0.32887	0.532	0.48913
0.533	0.32477	0.533	0.48909
0.534	0.32192	0.534	0.48598
0.535	0.32026	0.535	0.48192
0.536	0.31973	0.536	0.47892
0.537	0.32027	0.537	0.47693
0.538	0.31988	0.538	0.4759
0.539	0.31666	0.539	0.47578
0.54	0.31273	0.54	0.47652
0.541	0.31007	0.541	0.47808
0.542	0.30862	0.542	0.48041
0.543	0.30832	0.543	0.48279
0.544	0.3091	0.544	0.48258
0.545	0.31093	0.545	0.47866
0.546	0.31372	0.546	0.47382
0.547	0.31744	0.547	0.47008
0.548	0.32043	0.548	0.46738
0.549	0.31917	0.549	0.46567
0.55	0.31353	0.55	0.46491
0.551	0.30728	0.551	0.46504
0.552	0.30242	0.552	0.46602
0.553	0.29888	0.553	0.46585
0.554	0.2966	0.554	0.46267
0.555	0.2955	0.555	0.45858
0.556	0.29554	0.556	0.45558
0.557	0.29665	0.557	0.45362
0.558	0.29683	0.558	0.45266
0.559	0.29419	0.559	0.45263
0.56	0.29083	0.56	0.45349
0.561	0.28874	0.561	0.45519
0.562	0.28787	0.562	0.4577
0.563	0.28814	0.563	0.46011
0.564	0.2895	0.564	0.45966
0.565	0.29189	0.565	0.45537
0.566	0.29525	0.566	0.45022
0.567	0.29952	0.567	0.44622
0.568	0.30271	0.568	0.4433
0.569	0.30095	0.569	0.44143
0.57	0.29451	0.57	0.44053
0.571	0.28752	0.571	0.44057
0.572	0.28199	0.572	0.4415
0.573	0.27784	0.573	0.44133
0.574	0.27501	0.574	0.43816
0.575	0.27343	0.575	0.43412
0.576	0.27303	0.576	0.4312
0.577	0.27365	0.577	0.42936
0.578	0.27315	0.578	0.42853
0.579	0.26979	0.579	0.42867
0.58	0.26578	0.58	0.42972
0.581	0.26311	0.581	0.43164
0.582	0.26172	0.582	0.43437
0.583	0.26153	0.583	0.43697
0.584	0.2625	0.584	0.43659
0.585	0.26455	0.585	0.43233
0.586	0.26764	0.586	0.42724
0.587	0.27168	0.587	0.42332
0.588	0.27469	0.588	0.42052
0.589	0.27279	0.589	0.41878
0.59	0.26624	0.59	0.41805
0.591	0.2592	0.591	0.41828
0.592	0.25365	0.592	0.41941
0.593	0.24951	0.593	0.41946
0.594	0.24673	0.594	0.41654
0.595	0.24524	0.595	0.41276
0.596	0.24498	0.596	0.41013
0.597	0.24392	0.597	0.40858
0.598	0.23825	0.598	0.40805
0.599	0.22823	0.599	0.40851
0.6	0.21799	0.6	0.40989
0.601	0.20948	0.601	0.41215
0.602	0.20262	0.602	0.41524
0.603	0.19734	0.603	0.41795
0.604	0.19357	0.604	0.41722
0.605	0.19122	0.605	0.4124
0.606	0.19022	0.606	0.40682
0.607	0.19052	0.607	0.40245
0.608	0.19007	0.608	0.39926
0.609	0.18502	0.609	0.39718
0.61	0.17561	0.61	0.39615
0.611	0.16598	0.611	0.39613
0.612	0.1581	0.612	0.39707
0.613	0.15189	0.613	0.39695
0.614	0.14729	0.614	0.39391
0.615	0.1442	0.615	0.39004
0.616	0.14256	0.616	0.38736
0.617	0.14032	0.617	0.38579
0.618	0.13373	0.618	0.38528
0.619	0.12319	0.619	0.38579
0.62	0.11271	0.62	0.38725
0.621	0.10412	0.621	0.38961
0.622	0.09733	0.622	0.39282
0.623	0.09226	0.623	0.39556
0.624	0.08883	0.624	0.39461
0.625	0.08696	0.625	0.38949
0.626	0.08656	0.626	0.38365
0.627	0.08756	0.627	0.37909
0.628	0.08793	0.628	0.37573
0.629	0.08379	0.629	0.37352
0.63	0.07539	0.63	0.37242
0.631	0.06685	0.631	0.37235
0.632	0.06014	0.632	0.37327
0.633	0.05519	0.633	0.37318
0.634	0.0519	0.634	0.37019
0.635	0.05019	0.635	0.36641
0.636	0.04999	0.636	0.36384
0.637	0.04927	0.637	0.36241
0.638	0.04449	0.638	0.36207
0.639	0.03618	0.639	0.36276
0.64	0.02812	0.64	0.36443
0.641	0.02195	0.641	0.36702
0.642	0.01757	0.642	0.37048
0.643	0.0149	0.643	0.37335
0.644	0.01384	0.644	0.37227
0.645	0.01432	0.645	0.36691
0.646	0.01626	0.646	0.36087
0.647	0.01957	0.647	0.35614
0.648	0.02223	0.648	0.35267
0.649	0.02035	0.649	0.35038
0.65	0.01417	0.65	0.34923
0.651	0.00783	0.651	0.34915
0.652	0.00329	0.652	0.35009
0.653	0.000468	0.653	0.35005
0.654	-0.0007241	0.654	0.34713
0.655	-0.000368	0.655	0.34345
0.656	0.00146	0.656	0.34099
0.657	0.00272	0.657	0.33971
0.658	-1e-06	0.658	0.33954
0.659	-0.00604	0.659	0.34042
0.66	-0.01176	0.66	0.3423
0.661	-0.01566	0.661	0.34513
0.662	-0.01784	0.662	0.34885
0.663	-0.01838	0.663	0.35186
0.664	-0.01736	0.664	0.35071
0.665	-0.01487	0.665	0.3452
0.666	-0.011	0.666	0.33903
0.667	-0.0058	0.667	0.33422
0.668	-0.00133	0.668	0.3307
0.669	-0.00145	0.669	0.3284
0.67	-0.00594	0.67	0.32726
0.671	-0.01064	0.671	0.32722
0.672	-0.01361	0.672	0.32824
0.673	-0.01491	0.673	0.3283
0.674	-0.01464	0.674	0.3255
0.675	-0.01289	0.675	0.32196
0.676	-0.00972	0.676	0.31968
0.677	-0.00716	0.677	0.31859
0.678	-0.00849	0.678	0.31862
0.679	-0.0129	0.679	0.31974
0.68	-0.01692	0.68	0.32186
0.681	-0.0192	0.681	0.32495
0.682	-0.01984	0.682	0.32894
0.683	-0.01891	0.683	0.33221
0.684	-0.01651	0.684	0.33126
0.685	-0.0127	0.685	0.32594
0.686	-0.00758	0.686	0.31999
0.687	-0.00121	0.687	0.3154
0.688	0.00437	0.688	0.31212
0.689	0.00529	0.689	0.31007
0.69	0.00179	0.69	0.30919
0.691	-0.002	0.691	0.30944
0.692	-0.0041	0.692	0.31074
0.693	-0.00461	0.693	0.31109
0.694	-0.00359	0.694	0.3086
0.695	-0.00114	0.695	0.30537
0.696	0.00267	0.696	0.30341
0.697	0.00581	0.697	0.30264
0.698	0.00514	0.698	0.30301
0.699	0.00158	0.699	0.30445
0.7	-0.00153	0.7	0.30692
0.701	-0.00298	0.701	0.31034
0.702	-0.00284	0.702	0.31468
0.703	-0.00121	0.703	0.31817
0.704	0.00184	0.704	0.31723
0.705	0.00624	0.705	0.3118
0.706	0.0119	0.706	0.30577
0.707	0.01874	0.707	0.30113
0.708	0.02475	0.708	0.29781
0.709	0.02605	0.709	0.29575
0.71	0.02288	0.71	0.29488
0.711	0.01937	0.711	0.29515
0.712	0.01751	0.712	0.2965
0.713	0.0172	0.713	0.29692
0.714	0.01837	0.714	0.2945
0.715	0.02094	0.715	0.29137
0.716	0.02483	0.716	0.28952
0.717	0.02802	0.717	0.28887
0.718	0.02755	0.718	0.28937
0.719	0.02453	0.719	0.29097
0.72	0.02208	0.72	0.29359
0.721	0.02123	0.721	0.29718
0.722	0.0219	0.722	0.30169
0.723	0.02401	0.723	0.30526
0.724	0.02747	0.724	0.30419
0.725	0.03222	0.725	0.29856
0.726	0.03818	0.726	0.29235
0.727	0.04527	0.727	0.28756
0.728	0.05148	0.728	0.28412
0.729	0.05293	0.729	0.28196
0.73	0.04986	0.73	0.28102
0.731	0.04641	0.731	0.28124
0.732	0.04457	0.732	0.28256
0.733	0.04424	0.733	0.28297
0.734	0.04535	0.734	0.28057
0.735	0.04783	0.735	0.27746
0.736	0.0516	0.736	0.27565
0.737	0.05464	0.737	0.27507
0.738	0.05413	0.738	0.27566
0.739	0.05131	0.739	0.27734
0.74	0.04916	0.74	0.28007
0.741	0.04856	0.741	0.28379
0.742	0.04943	0.742	0.28843
0.743	0.05168	0.743	0.29199
0.744	0.05525	0.744	0.29061
0.745	0.06005	0.745	0.28454
0.746	0.06602	0.746	0.27794
0.747	0.07309	0.747	0.27279
0.748	0.07924	0.748	0.26903
0.749	0.08059	0.749	0.26659
0.75	0.07739	0.75	0.26541
0.751	0.07379	0.751	0.26542
0.752	0.07175	0.752	0.26657
0.753	0.07121	0.753	0.26683
0.754	0.07207	0.754	0.26431
0.755	0.07428	0.755	0.26112
0.756	0.07776	0.756	0.25925
0.757	0.08049	0.757	0.25864
0.758	0.07982	0.758	0.25921
0.759	0.07716	0.759	0.26091
0.76	0.07531	0.76	0.26368
0.761	0.07496	0.761	0.26745
0.762	0.07601	0.762	0.27217
0.763	0.07841	0.763	0.27583
0.764	0.08208	0.764	0.27455
0.765	0.08695	0.765	0.26861
0.766	0.09294	0.766	0.26215
0.767	0.09999	0.767	0.25716
0.768	0.10608	0.768	0.25357
0.769	0.10734	0.769	0.25132
0.77	0.10403	0.77	0.25033
0.771	0.10027	0.771	0.25055
0.772	0.09805	0.772	0.25191
0.773	0.0973	0.773	0.25239
0.774	0.09794	0.774	0.2501
0.775	0.0999	0.775	0.24714
0.776	0.1031	0.776	0.24552
0.777	0.10552	0.777	0.24515
0.778	0.10472	0.778	0.24597
0.779	0.10228	0.779	0.24793
0.78	0.10078	0.78	0.25096
0.781	0.10072	0.781	0.255
0.782	0.10202	0.782	0.25999
0.783	0.10462	0.783	0.26391
0.784	0.10844	0.784	0.26291
0.785	0.11341	0.785	0.25725
0.786	0.11947	0.786	0.25107
0.787	0.12655	0.787	0.24636
0.788	0.13263	0.788	0.24305
0.789	0.13384	0.789	0.24108
0.79	0.13044	0.79	0.24037
0.791	0.12657	0.791	0.24087
0.792	0.12421	0.792	0.2421
0.793	0.12328	0.793	0.24167
0.794	0.12372	0.794	0.23812
0.795	0.12544	0.795	0.23398
0.796	0.12839	0.796	0.23126
0.797	0.13055	0.797	0.22987
0.798	0.12963	0.798	0.22975
0.799	0.12737	0.799	0.23083
0.8	0.12618	0.8	0.23306
0.801	0.12637	0.801	0.23636
0.802	0.12788	0.802	0.24067
0.803	0.13064	0.803	0.24398
0.804	0.13458	0.804	0.24243
0.805	0.13962	0.805	0.23627
0.806	0.14571	0.806	0.22965
0.807	0.15278	0.807	0.22456
0.808	0.15882	0.808	0.22091
0.809	0.15998	0.809	0.21865
0.81	0.1565	0.81	0.21771
0.811	0.15252	0.811	0.218
0.812	0.15002	0.812	0.21754
0.813	0.14893	0.813	0.21248
0.814	0.14917	0.814	0.2031
0.815	0.15068	0.815	0.19353
0.816	0.15339	0.816	0.1857
0.817	0.15529	0.817	0.17953
0.818	0.15422	0.818	0.17495
0.819	0.15204	0.819	0.17188
0.82	0.15101	0.82	0.17025
0.821	0.15133	0.821	0.16998
0.822	0.15293	0.822	0.171
0.823	0.15574	0.823	0.17129
0.824	0.15968	0.824	0.16698
0.825	0.1647	0.825	0.1583
0.826	0.17073	0.826	0.14941
0.827	0.17771	0.827	0.14226
0.828	0.18363	0.828	0.13679
0.829	0.18464	0.829	0.13292
0.83	0.18099	0.83	0.13055
0.831	0.17681	0.831	0.12963
0.832	0.17409	0.832	0.12812
0.833	0.17275	0.833	0.12227
0.834	0.17273	0.834	0.11246
0.835	0.17396	0.835	0.1027
0.836	0.17636	0.836	0.09482
0.837	0.17794	0.837	0.08873
0.838	0.17669	0.838	0.08435
0.839	0.17461	0.839	0.0816
0.84	0.17379	0.84	0.08039
0.841	0.17428	0.841	0.08064
0.842	0.176	0.842	0.08228
0.843	0.17889	0.843	0.08328
0.844	0.18288	0.844	0.07977
0.845	0.18792	0.845	0.07198
0.846	0.19393	0.846	0.06405
0.847	0.20086	0.847	0.05794
0.848	0.20671	0.848	0.05357
0.849	0.20761	0.849	0.05085
0.85	0.20382	0.85	0.0497
0.851	0.19949	0.851	0.05004
0.852	0.1966	0.852	0.04985
0.853	0.19506	0.853	0.04548
0.854	0.19482	0.854	0.03736
0.855	0.19581	0.855	0.0294
0.856	0.19796	0.856	0.02333
0.857	0.19927	0.857	0.01905
0.858	0.19783	0.858	0.01649
0.859	0.19576	0.859	0.01555
0.86	0.19502	0.86	0.01615
0.861	0.19556	0.861	0.01821
0.862	0.19729	0.862	0.02165
0.863	0.20017	0.863	0.02445
0.864	0.20412	0.864	0.02272
0.865	0.20908	0.865	0.01672
0.866	0.215	0.866	0.01055
0.867	0.22181	0.867	0.00619
0.868	0.22751	0.868	0.00355
0.869	0.22825	0.869	0.00254
0.87	0.22428	0.87	0.00307
0.871	0.21974	0.871	0.00508
0.872	0.21662	0.872	0.00652
0.873	0.21484	0.873	0.00389
0.874	0.21435	0.874	-0.00227
0.875	0.21506	0.875	-0.0082
0.876	0.21693	0.876	-0.0123
0.877	0.21794	0.877	-0.01465
0.878	0.2162	0.878	-0.01534
0.879	0.2138	0.879	-0.01446
0.88	0.21273	0.88	-0.01209
0.881	0.21293	0.881	-0.00831
0.882	0.21432	0.882	-0.00321
0.883	0.21684	0.883	0.0012
0.884	0.22044	0.884	0.00103
0.885	0.22504	0.885	-0.00346
0.886	0.23059	0.886	-0.00817
0.887	0.23704	0.887	-0.01112
0.888	0.24237	0.888	-0.01241
0.889	0.24274	0.889	-0.01211
0.89	0.23839	0.89	-0.01031
0.891	0.23348	0.891	-0.00709
0.892	0.22999	0.892	-0.00448
0.893	0.22784	0.893	-0.00584
0.894	0.22698	0.894	-0.01049
0.895	0.22733	0.895	-0.01482
0.896	0.22883	0.896	-0.0174
0.897	0.22947	0.897	-0.0183
0.898	0.22736	0.898	-0.01761
0.899	0.22458	0.899	-0.01542
0.9	0.22315	0.9	-0.01181
0.901	0.22298	0.901	-0.00685
0.902	0.22401	0.902	-0.0006334
0.903	0.22619	0.903	0.00483
0.904	0.22943	0.904	0.00566
0.905	0.23369	0.905	0.0021
0.906	0.23891	0.906	-0.00173
0.907	0.24502	0.907	-0.00385
0.908	0.25003	0.908	-0.00437
0.909	0.25006	0.909	-0.00335
0.91	0.24537	0.91	-0.0008768
0.911	0.24013	0.911	0.00297
0.912	0.2363	0.912	0.00616
0.913	0.23384	0.913	0.00548
0.914	0.23266	0.914	0.00177
0.915	0.23271	0.915	-0.00155
0.916	0.23391	0.916	-0.00317
0.917	0.23427	0.917	-0.00319
0.918	0.23187	0.918	-0.00169
0.919	0.22883	0.919	0.00125
0.92	0.22713	0.92	0.00555
0.921	0.2267	0.921	0.01114
0.922	0.22749	0.922	0.01793
0.923	0.22942	0.923	0.0239
0.924	0.23244	0.924	0.0252
0.925	0.23648	0.925	0.02205
0.926	0.24148	0.926	0.01859
0.927	0.24739	0.927	0.01678
0.928	0.2522	0.928	0.01654
0.929	0.25246	0.929	0.01778
0.93	0.24884	0.93	0.02044
0.931	0.24502	0.931	0.02443
0.932	0.24255	0.932	0.02773
0.933	0.24135	0.933	0.02726
0.934	0.24137	0.934	0.02399
0.935	0.24253	0.935	0.0212
0.936	0.24479	0.936	0.02003
0.937	0.24612	0.937	0.02042
0.938	0.24464	0.938	0.02227
0.939	0.24244	0.939	0.02551
0.94	0.24152	0.94	0.03006
0.941	0.24182	0.941	0.03585
0.942	0.24327	0.942	0.0428
0.943	0.24581	0.943	0.04889
0.944	0.24938	0.944	0.05027
0.945	0.25392	0.945	0.04715
0.946	0.25938	0.946	0.04369
0.947	0.26569	0.947	0.04185
0.948	0.27085	0.948	0.04154
0.949	0.27169	0.949	0.04268
0.95	0.26914	0.95	0.04521
0.951	0.26657	0.951	0.04904
0.952	0.26525	0.952	0.05216
0.953	0.26512	0.953	0.05157
0.954	0.26611	0.954	0.04835
0.955	0.26817	0.955	0.04566
0.956	0.27123	0.956	0.04457
0.957	0.2733	0.957	0.04499
0.958	0.27247	0.958	0.04684
0.959	0.27085	0.959	0.05004
0.96	0.27045	0.96	0.05453
0.961	0.27119	0.961	0.06022
0.962	0.27302	0.962	0.06704
0.963	0.27589	0.963	0.07298
0.964	0.27972	0.964	0.07415
0.965	0.28446	0.965	0.07081
0.966	0.29007	0.966	0.06709
0.967	0.29649	0.967	0.06497
0.968	0.3017	0.968	0.06437
0.969	0.30329	0.969	0.06521
0.97	0.30284	0.97	0.06742
0.971	0.30296	0.971	0.07092
0.972	0.30413	0.972	0.07369
0.973	0.30631	0.973	0.07292
0.974	0.30943	0.974	0.06987
0.975	0.31345	0.975	0.0675
0.976	0.31831	0.976	0.06668
0.977	0.32202	0.977	0.06732
0.978	0.32267	0.978	0.06936
0.979	0.3224	0.979	0.0727
0.98	0.32319	0.98	0.07729
0.981	0.32501	0.981	0.08305
0.982	0.32777	0.982	0.0899
0.983	0.33145	0.983	0.09584
0.984	0.33597	0.984	0.09698
0.985	0.3413	0.985	0.09357
0.986	0.34737	0.986	0.08976
0.987	0.35415	0.987	0.08752
0.988	0.35964	0.988	0.08678
0.989	0.36177	0.989	0.08745
0.99	0.36253	0.99	0.08946
0.991	0.36407	0.991	0.09275
0.992	0.36652	0.992	0.09529
0.993	0.36981	0.993	0.09439
0.994	0.37391	0.994	0.09141
0.995	0.37876	0.995	0.0892
0.996	0.38433	0.996	0.0885
0.997	0.3886	0.997	0.08923
0.998	0.38971	0.998	0.09132
0.999	0.38976	0.999	0.09468
1	0.39078	1	0.09926
1.001	0.39271	1.001	0.10497
1.002	0.3955	1.002	0.11176
1.003	0.39909	1.003	0.11759
1.004	0.40345	1.004	0.11861
1.005	0.40852	1.005	0.11506
1.006	0.41427	1.006	0.11108
1.007	0.4206	1.007	0.10865
1.008	0.42548	1.008	0.1077
1.009	0.42707	1.009	0.10815
1.01	0.42754	1.01	0.10992
1.011	0.42889	1.011	0.11294
1.012	0.43106	1.012	0.11521
1.013	0.434	1.013	0.11413
1.014	0.43768	1.014	0.11118
1.015	0.44204	1.015	0.10908
1.016	0.44705	1.016	0.10846
1.017	0.45072	1.017	0.10924
1.018	0.45116	1.018	0.11134
1.019	0.4505	1.019	0.11469
1.02	0.45076	1.02	0.11923
1.021	0.45188	1.021	0.12488
1.022	0.45383	1.022	0.13157
1.023	0.45654	1.023	0.1373
1.024	0.45998	1.024	0.13819
1.025	0.46411	1.025	0.13448
1.026	0.46889	1.026	0.13033
1.027	0.47402	1.027	0.12772
1.028	0.47731	1.028	0.12656
1.029	0.47711	1.029	0.12678
1.03	0.47579	1.03	0.12832
1.031	0.47537	1.031	0.1311
1.032	0.4758	1.032	0.1331
1.033	0.47703	1.033	0.1319
1.034	0.47902	1.034	0.1291
1.035	0.48173	1.035	0.12727
1.036	0.48512	1.036	0.12687
1.037	0.4872	1.037	0.12783
1.038	0.48608	1.038	0.13008
1.039	0.4839	1.039	0.13355
1.04	0.48267	1.04	0.13817
1.041	0.48233	1.041	0.14387
1.042	0.48285	1.042	0.15059
1.043	0.48417	1.043	0.15631
1.044	0.48626	1.044	0.15717
1.045	0.48906	1.045	0.15341
1.046	0.49255	1.046	0.14918
1.047	0.49618	1.047	0.14646
1.048	0.49752	1.048	0.14518
1.049	0.49521	1.049	0.14526
1.05	0.49187	1.05	0.14664
1.051	0.4895	1.051	0.14924
1.052	0.48806	1.052	0.15105
1.053	0.48751	1.053	0.14974
1.054	0.4878	1.054	0.14704
1.055	0.48888	1.055	0.14538
1.056	0.49072	1.056	0.14512
1.057	0.49131	1.057	0.14619
1.058	0.48879	1.058	0.14852
1.059	0.48526	1.059	0.15203
1.06	0.48276	1.06	0.15667
1.061	0.48121	1.061	0.16236
1.062	0.48058	1.062	0.16904
1.063	0.48082	1.063	0.17471
1.064	0.48189	1.064	0.17548
1.065	0.48373	1.065	0.17162
1.066	0.4863	1.066	0.16727
1.067	0.48899	1.067	0.16441
1.068	0.48925	1.068	0.16297
1.069	0.48582	1.069	0.16288
1.07	0.48143	1.07	0.16407
1.071	0.47809	1.071	0.16647
1.072	0.47574	1.072	0.16807
1.073	0.47434	1.073	0.16668
1.074	0.47384	1.074	0.16415
1.075	0.4742	1.075	0.16278
1.076	0.47536	1.076	0.16276
1.077	0.47535	1.077	0.16404
1.078	0.47226	1.078	0.16654
1.079	0.46823	1.079	0.1702
1.08	0.46527	1.08	0.17495
1.081	0.46331	1.081	0.18072
1.082	0.46232	1.082	0.18745
1.083	0.46224	1.083	0.19314
1.084	0.46302	1.084	0.19391
1.085	0.46463	1.085	0.19002
1.086	0.467	1.086	0.18562
1.087	0.46928	1.087	0.18269
1.088	0.46867	1.088	0.18115
1.089	0.4642	1.089	0.18095
1.09	0.45886	1.09	0.182
1.091	0.45463	1.091	0.18424
1.092	0.45148	1.092	0.18566
1.093	0.44936	1.093	0.18417
1.094	0.44821	1.094	0.18168
1.095	0.44798	1.095	0.18039
1.096	0.44863	1.096	0.18044
1.097	0.44816	1.097	0.18175
1.098	0.44468	1.098	0.18426
1.099	0.44032	1.099	0.18789
1.1	0.43708	1.1	0.1926
1.101	0.4349	1.101	0.1983
1.102	0.43373	1.102	0.20495
1.103	0.43352	1.103	0.21053
1.104	0.43423	1.104	0.21118
1.105	0.4358	1.105	0.20714
1.106	0.43818	1.106	0.20258
1.107	0.44039	1.107	0.19947
1.108	0.43953	1.108	0.19775
1.109	0.43476	1.109	0.19734
1.11	0.42917	1.11	0.19818
1.111	0.42476	1.111	0.2002
1.112	0.42148	1.112	0.20138
1.113	0.41926	1.113	0.19978
1.114	0.41807	1.114	0.19743
1.115	0.41785	1.115	0.19639
1.116	0.41854	1.116	0.19666
1.117	0.41816	1.117	0.19815
1.118	0.41482	1.118	0.2008
1.119	0.41063	1.119	0.20456
1.12	0.40759	1.12	0.20935
1.121	0.40565	1.121	0.21512
1.122	0.40475	1.122	0.2218
1.123	0.40484	1.123	0.22739
1.124	0.40586	1.124	0.22802
1.125	0.40777	1.125	0.22395
1.126	0.41052	1.126	0.21933
1.127	0.41286	1.127	0.21615
1.128	0.41165	1.128	0.21433
1.129	0.40634	1.129	0.21381
1.13	0.40027	1.13	0.21451
1.131	0.39545	1.131	0.21639
1.132	0.39182	1.132	0.21741
1.133	0.38932	1.133	0.21569
1.134	0.3879	1.134	0.21331
1.135	0.3875	1.135	0.21227
1.136	0.38807	1.136	0.21251
1.137	0.38761	1.137	0.21396
1.138	0.38424	1.138	0.21656
1.139	0.38007	1.139	0.22023
1.14	0.37709	1.14	0.22493
1.141	0.37524	1.141	0.23058
1.142	0.37448	1.142	0.23714
1.143	0.37473	1.143	0.24258
1.144	0.37595	1.144	0.24305
1.145	0.37809	1.145	0.23881
1.146	0.3811	1.146	0.23401
1.147	0.3834	1.147	0.23063
1.148	0.38156	1.148	0.2286
1.149	0.37537	1.149	0.22787
1.15	0.36851	1.15	0.22835
1.151	0.36298	1.151	0.22999
1.152	0.35872	1.152	0.23079
1.153	0.35568	1.153	0.22883
1.154	0.35378	1.154	0.22623
1.155	0.35298	1.155	0.22497
1.156	0.35321	1.156	0.22498
1.157	0.35248	1.157	0.22619
1.158	0.34891	1.158	0.22855
1.159	0.34458	1.159	0.23198
1.16	0.34151	1.16	0.23642
1.161	0.33963	1.161	0.24182
1.162	0.33887	1.162	0.24812
1.163	0.33919	1.163	0.25332
1.164	0.34052	1.164	0.25355
1.165	0.34281	1.165	0.24908
1.166	0.346	1.166	0.24405
1.167	0.34824	1.167	0.24044
1.168	0.34579	1.168	0.23819
1.169	0.33877	1.169	0.23722
1.17	0.33118	1.17	0.23747
1.171	0.32501	1.171	0.23888
1.172	0.3202	1.172	0.23944
1.173	0.31668	1.173	0.23725
1.174	0.31438	1.174	0.23442
1.175	0.31326	1.175	0.23292
1.176	0.31324	1.176	0.2327
1.177	0.31234	1.177	0.23368
1.178	0.30864	1.178	0.2358
1.179	0.30427	1.179	0.239
1.18	0.3012	1.18	0.24322
1.181	0.29938	1.181	0.2484
1.182	0.29874	1.182	0.25448
1.183	0.29922	1.183	0.25946
1.184	0.30076	1.184	0.25948
1.185	0.30331	1.185	0.2548
1.186	0.3068	1.186	0.24956
1.187	0.30924	1.187	0.24574
1.188	0.30676	1.188	0.24328
1.189	0.29964	1.189	0.24212
1.19	0.29201	1.19	0.24217
1.191	0.28585	1.191	0.24339
1.192	0.2811	1.192	0.24376
1.193	0.27769	1.193	0.24138
1.194	0.27556	1.194	0.23837
1.195	0.27464	1.195	0.2367
1.196	0.27488	1.196	0.2363
1.197	0.27427	1.197	0.23711
1.198	0.2709	1.198	0.23907
1.199	0.26689	1.199	0.24211
1.2	0.26422	1.2	0.24617
1.201	0.26283	1.201	0.2512
1.202	0.26265	1.202	0.25713
1.203	0.26361	1.203	0.26196
1.204	0.26566	1.204	0.26183
1.205	0.26873	1.205	0.25701
1.206	0.27277	1.206	0.25164
1.207	0.27577	1.207	0.2477
1.208	0.27386	1.208	0.24511
1.209	0.26731	1.209	0.24382
1.21	0.26025	1.21	0.24376
1.211	0.25469	1.211	0.24487
1.212	0.25055	1.212	0.24513
1.213	0.24776	1.213	0.24265
1.214	0.24626	1.214	0.23953
1.215	0.24598	1.215	0.23776
1.216	0.24686	1.216	0.23727
1.217	0.24689	1.217	0.23799
1.218	0.24416	1.218	0.23986
1.219	0.24079	1.219	0.24282
1.22	0.23876	1.22	0.2468
1.221	0.23801	1.221	0.25175
1.222	0.23846	1.222	0.2576
1.223	0.24007	1.223	0.26236
1.224	0.24276	1.224	0.2622
1.225	0.24647	1.225	0.2574
1.226	0.25115	1.226	0.25206
1.227	0.25478	1.227	0.24816
1.228	0.2535	1.228	0.24561
1.229	0.24757	1.229	0.24435
1.23	0.24114	1.23	0.24432
1.231	0.23619	1.231	0.24545
1.232	0.23266	1.232	0.24574
1.233	0.23047	1.233	0.24328
1.234	0.22956	1.234	0.24018
1.235	0.22987	1.235	0.23843
1.236	0.23133	1.236	0.23796
1.237	0.23192	1.237	0.23869
1.238	0.22976	1.238	0.24058
1.239	0.22693	1.239	0.24355
1.24	0.22544	1.24	0.24754
1.241	0.22522	1.241	0.25249
1.242	0.2262	1.242	0.25836
1.243	0.22831	1.243	0.26312
1.244	0.23151	1.244	0.26314
1.245	0.23571	1.245	0.25885
1.246	0.24087	1.246	0.25419
1.247	0.24497	1.247	0.25091
1.248	0.24415	1.248	0.24896
1.249	0.23867	1.249	0.24826
1.25	0.23267	1.25	0.24875
1.251	0.22815	1.251	0.25037
1.252	0.22504	1.252	0.25111
1.253	0.22326	1.253	0.24908
1.254	0.22274	1.254	0.24638
1.255	0.22343	1.255	0.24499
1.256	0.22526	1.256	0.24486
1.257	0.22622	1.257	0.24591
1.258	0.2244	1.258	0.24808
1.259	0.22191	1.259	0.25131
1.26	0.22075	1.26	0.25553
1.261	0.22085	1.261	0.2607
1.262	0.22213	1.262	0.26676
1.263	0.22454	1.263	0.27169
1.264	0.22802	1.264	0.27202
1.265	0.2325	1.265	0.26838
1.266	0.23793	1.266	0.2645
1.267	0.24228	1.267	0.26195
1.268	0.24171	1.268	0.26067
1.269	0.23647	1.269	0.26059
1.27	0.23071	1.27	0.26165
1.271	0.22641	1.271	0.2638
1.272	0.22351	1.272	0.26502
1.273	0.22193	1.273	0.26341
1.274	0.22161	1.274	0.26109
1.275	0.22249	1.275	0.26004
1.276	0.22249	1.276	0.2602
1.277	0.21775	1.277	0.26151
1.278	0.20862	1.278	0.26391
1.279	0.19926	1.279	0.26733
1.28	0.19162	1.28	0.27172
1.281	0.18562	1.281	0.27702
1.282	0.18116	1.282	0.28318
1.283	0.1782	1.283	0.28818
1.284	0.17664	1.284	0.28929
1.285	0.17641	1.285	0.2878
1.286	0.17745	1.286	0.28666
1.287	0.17774	1.287	0.28667
1.288	0.1734	1.288	0.28778
1.289	0.16468	1.289	0.28994
1.29	0.15571	1.29	0.29309
1.291	0.14848	1.291	0.29716
1.292	0.14291	1.292	0.30016
1.293	0.13891	1.293	0.30019
1.294	0.13641	1.294	0.29937
1.295	0.13533	1.295	0.29969
1.296	0.13367	1.296	0.3011
1.297	0.12787	1.297	0.30354
1.298	0.11851	1.298	0.30695
1.299	0.10935	1.299	0.31126
1.3	0.10201	1.3	0.31644
1.301	0.09642	1.301	0.32243
1.302	0.09249	1.302	0.32917
1.303	0.09013	1.303	0.33467
1.304	0.08927	1.304	0.33655
1.305	0.08983	1.305	0.33648
1.306	0.09174	1.306	0.33698
1.307	0.09296	1.307	0.33849
1.308	0.08962	1.308	0.34095
1.309	0.08197	1.309	0.3443
1.31	0.07413	1.31	0.34851
1.311	0.06808	1.311	0.35351
1.312	0.06374	1.312	0.35732
1.313	0.06102	1.313	0.35804
1.314	0.05984	1.314	0.35778
1.315	0.06012	1.315	0.35856
1.316	0.05984	1.316	0.36033
1.317	0.05564	1.317	0.36302
1.318	0.04827	1.318	0.36658
1.319	0.04127	1.319	0.37096
1.32	0.03608	1.32	0.37612
1.321	0.03261	1.321	0.38201
1.322	0.03078	1.322	0.38857
1.323	0.0305	1.323	0.39381
1.324	0.03169	1.324	0.39556
1.325	0.03428	1.325	0.39567
1.326	0.03818	1.326	0.39645
1.327	0.04137	1.327	0.39813
1.328	0.03997	1.328	0.40068
1.329	0.03422	1.329	0.40404
1.33	0.02825	1.33	0.40817
1.331	0.02405	1.331	0.41301
1.332	0.02151	1.332	0.41658
1.333	0.02055	1.333	0.417
1.334	0.02111	1.334	0.41638
1.335	0.02309	1.335	0.41673
1.336	0.02447	1.336	0.418
1.337	0.02211	1.337	0.42015
1.338	0.01694	1.338	0.42311
1.339	0.01229	1.339	0.42686
1.34	0.00936	1.34	0.43133
1.341	0.00808	1.341	0.43649
1.342	0.00835	1.342	0.4422
1.343	0.0101	1.343	0.4464
1.344	0.01325	1.344	0.44728
1.345	0.01771	1.345	0.44708
1.346	0.02342	1.346	0.44777
1.347	0.02834	1.347	0.44931
1.348	0.0286	1.348	0.45164
1.349	0.02444	1.349	0.45473
1.35	0.02	1.35	0.45853
1.351	0.01724	1.351	0.46299
1.352	0.01609	1.352	0.46613
1.353	0.01646	1.353	0.46607
1.354	0.01828	1.354	0.46493
1.355	0.02146	1.355	0.46472
1.356	0.02398	1.356	0.4654
1.357	0.0229	1.357	0.46691
1.358	0.01933	1.358	0.46921
1.359	0.01639	1.359	0.47226
1.36	0.01509	1.36	0.47601
1.361	0.01533	1.361	0.48043
1.362	0.01704	1.362	0.48529
1.363	0.02014	1.363	0.48845
1.364	0.02456	1.364	0.4882
1.365	0.03021	1.365	0.48685
1.366	0.03702	1.366	0.48639
1.367	0.04297	1.367	0.48679
1.368	0.04419	1.368	0.488
1.369	0.04092	1.369	0.48996
1.37	0.03729	1.37	0.49265
1.371	0.03529	1.371	0.49601
1.372	0.03482	1.372	0.49806
1.373	0.03582	1.373	0.49692
1.374	0.0382	1.374	0.49471
1.375	0.04188	1.375	0.49344
1.376	0.04486	1.376	0.49308
1.377	0.04432	1.377	0.49357
1.378	0.04154	1.378	0.49487
1.379	0.03946	1.379	0.49693
1.38	0.03894	1.38	0.49971
1.381	0.03989	1.381	0.50317
1.382	0.04224	1.382	0.50688
1.383	0.04591	1.383	0.50849
1.384	0.05083	1.384	0.50653
1.385	0.05692	1.385	0.50352
1.386	0.06412	1.386	0.50146
1.387	0.0704	1.387	0.50032
1.388	0.07189	1.388	0.50004
1.389	0.06883	1.389	0.50058
1.39	0.06538	1.39	0.5019
1.391	0.06349	1.391	0.50396
1.392	0.0631	1.392	0.50476
1.393	0.06413	1.393	0.50243
1.394	0.0665	1.394	0.49908
1.395	0.07014	1.395	0.49673
1.396	0.07303	1.396	0.49534
1.397	0.07255	1.397	0.49485
1.398	0.07013	1.398	0.49521
1.399	0.06853	1.399	0.49639
1.4	0.06842	1.4	0.49833
1.401	0.06972	1.401	0.501
1.402	0.07236	1.402	0.50391
1.403	0.07626	1.403	0.50464
1.404	0.08136	1.404	0.50179
1.405	0.08758	1.405	0.49795
1.406	0.09485	1.406	0.49511
1.407	0.10116	1.407	0.49323
1.408	0.10265	1.408	0.49226
1.409	0.09955	1.409	0.49217
1.41	0.09601	1.41	0.49289
1.411	0.09402	1.411	0.4944
1.412	0.09347	1.412	0.49469
1.413	0.09432	1.413	0.49189
1.414	0.09647	1.414	0.48811
1.415	0.09986	1.415	0.48537
1.416	0.10248	1.416	0.48362
1.417	0.10192	1.417	0.4828
1.418	0.09981	1.418	0.48288
1.419	0.09867	1.419	0.48379
1.42	0.09896	1.42	0.48551
1.421	0.10059	1.421	0.48798
1.422	0.1035	1.422	0.49069
1.423	0.10762	1.423	0.49122
1.424	0.11288	1.424	0.48819
1.425	0.11921	1.425	0.48418
1.426	0.12654	1.426	0.4812
1.427	0.13287	1.427	0.47921
1.428	0.13433	1.428	0.47817
1.429	0.13117	1.429	0.47801
1.43	0.12754	1.43	0.4787
1.431	0.1254	1.431	0.48019
1.432	0.12469	1.432	0.48049
1.433	0.12532	1.433	0.47771
1.434	0.12724	1.434	0.47397
1.435	0.13036	1.435	0.4713
1.436	0.13268	1.436	0.46962
1.437	0.13196	1.437	0.4689
1.438	0.12996	1.438	0.46907
1.439	0.12905	1.439	0.47011
1.44	0.12951	1.44	0.47196
1.441	0.13127	1.441	0.47457
1.442	0.13426	1.442	0.47727
1.443	0.13841	1.443	0.47745
1.444	0.14365	1.444	0.47392
1.445	0.14992	1.445	0.46946
1.446	0.15716	1.446	0.46609
1.447	0.16335	1.447	0.46374
1.448	0.16465	1.448	0.46237
1.449	0.16129	1.449	0.46193
1.45	0.15743	1.45	0.46238
1.451	0.15503	1.451	0.46366
1.452	0.15403	1.452	0.46378
1.453	0.15436	1.453	0.46086
1.454	0.15593	1.454	0.45701
1.455	0.1587	1.455	0.45425
1.456	0.16064	1.456	0.45251
1.457	0.15969	1.457	0.45176
1.458	0.15778	1.458	0.45194
1.459	0.15708	1.459	0.45299
1.46	0.1577	1.46	0.45488
1.461	0.15958	1.461	0.45756
1.462	0.16264	1.462	0.4602
1.463	0.16681	1.463	0.46008
1.464	0.17204	1.464	0.45617
1.465	0.17826	1.465	0.45138
1.466	0.18541	1.466	0.44771
1.467	0.19148	1.467	0.44511
1.468	0.19262	1.468	0.44353
1.469	0.18908	1.469	0.44292
1.47	0.185	1.47	0.44322
1.471	0.18236	1.471	0.4444
1.472	0.18109	1.472	0.44445
1.473	0.18112	1.473	0.44149
1.474	0.18239	1.474	0.43765
1.475	0.18482	1.475	0.43491
1.476	0.1864	1.476	0.43324
1.477	0.18524	1.477	0.43256
1.478	0.18342	1.478	0.43284
1.479	0.18294	1.479	0.43402
1.48	0.18373	1.48	0.43605
1.481	0.18572	1.481	0.43889
1.482	0.18886	1.482	0.44166
1.483	0.19308	1.483	0.44162
1.484	0.1983	1.484	0.43775
1.485	0.20449	1.485	0.43303
1.486	0.21157	1.486	0.42946
1.487	0.21753	1.487	0.42697
1.488	0.21854	1.488	0.42553
1.489	0.21483	1.489	0.42506
1.49	0.21056	1.49	0.42554
1.491	0.2077	1.491	0.4269
1.492	0.20619	1.492	0.42715
1.493	0.20596	1.493	0.42441
1.494	0.20694	1.494	0.42079
1.495	0.20906	1.495	0.4183
1.496	0.21033	1.496	0.41687
1.497	0.20884	1.497	0.41646
1.498	0.20669	1.498	0.417
1.499	0.20587	1.499	0.41846
1.5	0.20631	1.5	0.42077
1.501	0.20795	1.501	0.4239
1.502	0.21071	1.502	0.42682
1.503	0.21454	1.503	0.4266
1.504	0.21937	1.504	0.42243
1.505	0.22516	1.505	0.41745
1.506	0.23182	1.506	0.41364
1.507	0.23737	1.507	0.41096
1.508	0.23796	1.508	0.40935
1.509	0.23382	1.509	0.40875
1.51	0.22912	1.51	0.40912
1.511	0.22583	1.511	0.4104
1.512	0.22388	1.512	0.4106
1.513	0.22321	1.513	0.40784
1.514	0.22375	1.514	0.40422
1.515	0.22543	1.515	0.40175
1.516	0.22625	1.516	0.40036
1.517	0.22431	1.517	0.40001
1.518	0.2217	1.518	0.40063
1.519	0.22043	1.519	0.40219
1.52	0.22042	1.52	0.40462
1.521	0.22161	1.521	0.40788
1.522	0.22393	1.522	0.41083
1.523	0.22732	1.523	0.41041
1.524	0.23172	1.524	0.40595
1.525	0.23708	1.525	0.40072
1.526	0.24332	1.526	0.3967
1.527	0.24846	1.527	0.39384
1.528	0.24861	1.528	0.39208
1.529	0.24405	1.529	0.39137
1.53	0.23892	1.53	0.39165
1.531	0.23521	1.531	0.39287
1.532	0.23285	1.532	0.39305
1.533	0.23178	1.533	0.39028
1.534	0.23192	1.534	0.38668
1.535	0.23322	1.535	0.38425
1.536	0.23367	1.536	0.38293
1.537	0.23136	1.537	0.38267
1.538	0.2284	1.538	0.3834
1.539	0.22678	1.539	0.38508
1.54	0.22643	1.54	0.38766
1.541	0.22729	1.541	0.39108
1.542	0.22929	1.542	0.39399
1.543	0.23238	1.543	0.39316
1.544	0.23648	1.544	0.38814
1.545	0.24154	1.545	0.38239
1.546	0.2475	1.546	0.37791
1.547	0.25236	1.547	0.37464
1.548	0.25225	1.548	0.37252
1.549	0.24743	1.549	0.37149
1.55	0.24205	1.55	0.3715
1.551	0.2381	1.551	0.3725
1.552	0.23551	1.552	0.37248
1.553	0.23422	1.553	0.36956
1.554	0.23415	1.554	0.36584
1.555	0.23525	1.555	0.36333
1.556	0.2355	1.556	0.36197
1.557	0.233	1.557	0.36168
1.558	0.22985	1.558	0.36243
1.559	0.22806	1.559	0.36415
1.56	0.22755	1.56	0.36679
1.561	0.22825	1.561	0.3703
1.562	0.2301	1.562	0.37329
1.563	0.23303	1.563	0.37248
1.564	0.23699	1.564	0.36744
1.565	0.24192	1.565	0.36171
1.566	0.24776	1.566	0.35727
1.567	0.25249	1.567	0.35407
1.568	0.25227	1.568	0.35204
1.569	0.24734	1.569	0.35113
1.57	0.24185	1.57	0.35127
1.571	0.23781	1.571	0.35243
1.572	0.23512	1.572	0.35258
1.573	0.23374	1.573	0.34984
1.574	0.23359	1.574	0.34632
1.575	0.23461	1.575	0.34403
1.576	0.23478	1.576	0.34289
1.577	0.23221	1.577	0.34285
1.578	0.22901	1.578	0.34385
1.579	0.22715	1.579	0.34584
1.58	0.22658	1.58	0.34876
1.581	0.22723	1.581	0.35256
1.582	0.22903	1.582	0.3557
1.583	0.23192	1.583	0.35475
1.584	0.23584	1.584	0.34945
1.585	0.24073	1.585	0.3435
1.586	0.24654	1.586	0.33888
1.587	0.25124	1.587	0.33553
1.588	0.25101	1.588	0.33339
1.589	0.24609	1.589	0.33239
1.59	0.24063	1.59	0.33249
1.591	0.2366	1.591	0.33362
1.592	0.23394	1.592	0.33378
1.593	0.23258	1.593	0.33108
1.594	0.23246	1.594	0.32762
1.595	0.2335	1.595	0.3254
1.596	0.2337	1.596	0.32436
1.597	0.23116	1.597	0.32445
1.598	0.22797	1.598	0.32559
1.599	0.22615	1.599	0.32774
1.6	0.2256	1.6	0.33084
1.601	0.22628	1.601	0.33484
1.602	0.2281	1.602	0.33797
1.603	0.23102	1.603	0.33664
1.604	0.23497	1.604	0.3308
1.605	0.23989	1.605	0.32436
1.606	0.24572	1.606	0.3193
1.607	0.25045	1.607	0.31556
1.608	0.2506	1.608	0.31307
1.609	0.24678	1.609	0.31178
1.61	0.24272	1.61	0.31163
1.611	0.24003	1.611	0.31255
1.612	0.23862	1.612	0.31254
1.613	0.23845	1.613	0.3097
1.614	0.23944	1.614	0.30614
1.615	0.24153	1.615	0.30386
1.616	0.24271	1.616	0.30279
1.617	0.24109	1.617	0.30287
1.618	0.23876	1.618	0.30405
1.619	0.23773	1.619	0.30626
1.62	0.23792	1.62	0.30944
1.621	0.23928	1.621	0.31355
1.622	0.24174	1.622	0.31674
1.623	0.24524	1.623	0.31533
1.624	0.24971	1.624	0.30938
1.625	0.25511	1.625	0.30285
1.626	0.26138	1.626	0.29774
1.627	0.2665	1.627	0.29399
1.628	0.26769	1.628	0.29152
1.629	0.26622	1.629	0.29027
1.63	0.26505	1.63	0.29018
1.631	0.26507	1.631	0.2912
1.632	0.2662	1.632	0.29131
1.633	0.26838	1.633	0.28862
1.634	0.27157	1.634	0.28523
1.635	0.2757	1.635	0.28313
1.636	0.27877	1.636	0.28227
1.637	0.27888	1.637	0.28258
1.638	0.27815	1.638	0.284
1.639	0.27858	1.639	0.28646
1.64	0.2801	1.64	0.28992
1.641	0.28266	1.641	0.2943
1.642	0.28619	1.642	0.29764
1.643	0.29064	1.643	0.29608
1.644	0.29596	1.644	0.28987
1.645	0.3021	1.645	0.28312
1.646	0.309	1.646	0.27783
1.647	0.31466	1.647	0.27392
1.648	0.31686	1.648	0.27134
1.649	0.31744	1.649	0.27001
1.65	0.31873	1.65	0.26988
1.651	0.32099	1.651	0.27089
1.652	0.32418	1.652	0.27101
1.653	0.32823	1.653	0.26835
1.654	0.33311	1.654	0.26503
1.655	0.33876	1.655	0.26302
1.656	0.34318	1.656	0.26227
1.657	0.34449	1.657	0.26271
1.658	0.3448	1.658	0.26428
1.659	0.34612	1.659	0.26692
1.66	0.3484	1.66	0.27057
1.661	0.35158	1.661	0.27516
1.662	0.35561	1.662	0.27869
1.663	0.36044	1.663	0.27729
1.664	0.36602	1.664	0.27122
1.665	0.37231	1.665	0.26463
1.666	0.37925	1.666	0.25951
1.667	0.38485	1.667	0.2558
1.668	0.38721	1.668	0.25343
1.669	0.38844	1.669	0.25233
1.67	0.39055	1.67	0.25243
1.671	0.3935	1.671	0.25368
1.672	0.39723	1.672	0.25405
1.673	0.40171	1.673	0.25165
1.674	0.40688	1.674	0.24859
1.675	0.4127	1.675	0.24686
1.676	0.41719	1.676	0.2464
1.677	0.41846	1.677	0.24713
1.678	0.41862	1.678	0.249
1.679	0.41971	1.679	0.25193
1.68	0.42166	1.68	0.25589
1.681	0.42443	1.681	0.26079
1.682	0.42797	1.682	0.26464
1.683	0.43223	1.683	0.26357
1.684	0.43717	1.684	0.25783
1.685	0.44276	1.685	0.25158
1.686	0.44873	1.686	0.24681
1.687	0.45292	1.687	0.24344
1.688	0.45365	1.688	0.2414
1.689	0.45324	1.689	0.24064
1.69	0.45371	1.69	0.24108
1.691	0.45501	1.691	0.2419
1.692	0.4571	1.692	0.24035
1.693	0.45993	1.693	0.2354
1.694	0.46346	1.694	0.22993
1.695	0.46766	1.695	0.22595
1.696	0.47052	1.696	0.22337
1.697	0.47017	1.697	0.22214
1.698	0.46874	1.698	0.22218
1.699	0.46824	1.699	0.22342
1.7	0.46861	1.7	0.22581
1.701	0.46982	1.701	0.22927
1.702	0.47182	1.702	0.23179
1.703	0.47456	1.703	0.22951
1.704	0.47801	1.704	0.22268
1.705	0.48211	1.705	0.21543
1.706	0.48645	1.706	0.20977
1.707	0.48865	1.707	0.2056
1.708	0.48726	1.708	0.20287
1.709	0.4848	1.709	0.2015
1.71	0.48328	1.71	0.20142
1.711	0.48265	1.711	0.2006
1.712	0.48288	1.712	0.19521
1.713	0.48391	1.713	0.18552
1.714	0.4857	1.714	0.17566
1.715	0.48821	1.715	0.16759
1.716	0.48945	1.716	0.16123
1.717	0.48755	1.717	0.15648
1.718	0.48463	1.718	0.15328
1.719	0.48269	1.719	0.15155
1.72	0.48168	1.72	0.15121
1.721	0.48156	1.721	0.1522
1.722	0.48228	1.722	0.15247
1.723	0.4838	1.723	0.14817
1.724	0.48607	1.724	0.13954
1.725	0.48905	1.725	0.1307
1.726	0.4922	1.726	0.12364
1.727	0.49308	1.727	0.11827
1.728	0.49032	1.728	0.11452
1.729	0.48656	1.729	0.11231
1.73	0.48381	1.73	0.11155
1.731	0.48202	1.731	0.11022
1.732	0.48114	1.732	0.1046
1.733	0.48113	1.733	0.09509
1.734	0.48193	1.734	0.08567
1.735	0.48351	1.735	0.07814
1.736	0.48388	1.736	0.07241
1.737	0.48116	1.737	0.06839
1.738	0.47747	1.738	0.06599
1.739	0.47481	1.739	0.06515
1.74	0.47313	1.74	0.06578
1.741	0.47239	1.741	0.06779
1.742	0.47253	1.742	0.06916
1.743	0.47351	1.743	0.06601
1.744	0.47529	1.744	0.05858
1.745	0.47782	1.745	0.05101
1.746	0.48028	1.746	0.04525
1.747	0.47994	1.747	0.04123
1.748	0.47577	1.748	0.03886
1.749	0.47069	1.749	0.03806
1.75	0.46672	1.75	0.03875
1.751	0.46378	1.751	0.0389
1.752	0.46185	1.752	0.03491
1.753	0.46086	1.753	0.02727
1.754	0.46077	1.754	0.01981
1.755	0.46153	1.755	0.01423
1.756	0.46115	1.756	0.01043
1.757	0.45775	1.757	0.00834
1.758	0.45345	1.758	0.00785
1.759	0.45025	1.759	0.0089
1.76	0.44809	1.76	0.01139
1.761	0.44692	1.761	0.01525
1.762	0.4467	1.762	0.01844
1.763	0.44737	1.763	0.01709
1.764	0.44889	1.764	0.01144
1.765	0.4512	1.765	0.00561
1.766	0.45338	1.766	0.00157
1.767	0.45256	1.767	-0.0007604
1.768	0.44786	1.768	-0.00147
1.769	0.44232	1.769	-0.0006417
1.77	0.43794	1.77	0.00164
1.771	0.43466	1.771	0.00336
1.772	0.43244	1.772	0.001
1.773	0.43122	1.773	-0.00487
1.774	0.43095	1.774	-0.01052
1.775	0.43158	1.775	-0.01434
1.776	0.43112	1.776	-0.01642
1.777	0.42769	1.777	-0.01686
1.778	0.4234	1.778	-0.01574
1.779	0.42024	1.779	-0.01314
1.78	0.41817	1.78	-0.00915
1.781	0.41713	1.781	-0.00383
1.782	0.41707	1.782	0.0007707
1.783	0.41794	1.783	0.0007971
1.784	0.41968	1.784	-0.00352
1.785	0.42225	1.785	-0.00806
1.786	0.42448	1.786	-0.01085
1.787	0.42329	1.787	-0.01198
1.788	0.41803	1.788	-0.01154
1.789	0.41201	1.789	-0.0096
1.79	0.40722	1.79	-0.00626
1.791	0.40359	1.791	-0.00352
1.792	0.40108	1.792	-0.00483
1.793	0.39963	1.793	-0.00954
1.794	0.39918	1.794	-0.01399
1.795	0.39969	1.795	-0.01668
1.796	0.39916	1.796	-0.01768
1.797	0.39571	1.797	-0.0171
1.798	0.39144	1.798	-0.015
1.799	0.38835	1.799	-0.01148
1.8	0.38639	1.8	-0.00662
1.801	0.38549	1.801	-0.0004826
1.802	0.38561	1.802	0.0049
1.803	0.3867	1.803	0.00565
1.804	0.38869	1.804	0.00202
1.805	0.39153	1.805	-0.00188
1.806	0.39393	1.806	-0.00407
1.807	0.39267	1.807	-0.00464
1.808	0.38727	1.808	-0.00368
1.809	0.38114	1.809	-0.00126
1.81	0.37629	1.81	0.00253
1.811	0.37266	1.811	0.00568
1.812	0.37018	1.812	0.00486
1.813	0.36881	1.813	0.0008088
1.814	0.36848	1.814	-0.00293
1.815	0.36914	1.815	-0.00496
1.816	0.3688	1.816	-0.00535
1.817	0.36557	1.817	-0.00421
1.818	0.36155	1.818	-0.0016
1.819	0.35874	1.819	0.00239
1.82	0.35708	1.82	0.00768
1.821	0.35651	1.821	0.0142
1.822	0.35698	1.822	0.01992
1.823	0.35844	1.823	0.02098
1.824	0.36082	1.824	0.01761
1.825	0.36408	1.825	0.01395
1.826	0.36669	1.826	0.01196
1.827	0.36525	1.827	0.01155
1.828	0.3595	1.828	0.01265
1.829	0.35308	1.829	0.01517
1.83	0.34798	1.83	0.01904
1.831	0.34416	1.831	0.02224
1.832	0.34154	1.832	0.02155
1.833	0.34007	1.833	0.01783
1.834	0.33969	1.834	0.01449
1.835	0.34034	1.835	0.01282
1.836	0.34003	1.836	0.01274
1.837	0.33685	1.837	0.01416
1.838	0.33292	1.838	0.017
1.839	0.33024	1.839	0.02119
1.84	0.32874	1.84	0.02664
1.841	0.32836	1.841	0.03329
1.842	0.32905	1.842	0.03911
1.843	0.33075	1.843	0.04023
1.844	0.3334	1.844	0.0369
1.845	0.33696	1.845	0.03324
1.846	0.33969	1.846	0.03122
1.847	0.33799	1.847	0.03077
1.848	0.33181	1.848	0.03179
1.849	0.32504	1.849	0.03422
1.85	0.31965	1.85	0.03797
1.851	0.31558	1.851	0.04103
1.852	0.31277	1.852	0.04029
1.853	0.31116	1.853	0.03671
1.854	0.31069	1.854	0.03358
1.855	0.3113	1.855	0.03209
1.856	0.31098	1.856	0.03214
1.857	0.30784	1.857	0.03366
1.858	0.30399	1.858	0.03658
1.859	0.30141	1.859	0.0408
1.86	0.30005	1.86	0.04626
1.861	0.29985	1.861	0.05289
1.862	0.30075	1.862	0.05866
1.863	0.30269	1.863	0.05972
1.864	0.3056	1.864	0.0563
1.865	0.30944	1.865	0.05252
1.866	0.31233	1.866	0.05038
1.867	0.31054	1.867	0.04977
1.868	0.30418	1.868	0.05062
1.869	0.29725	1.869	0.05286
1.87	0.29176	1.87	0.0564
1.871	0.28763	1.871	0.05924
1.872	0.28481	1.872	0.05835
1.873	0.28322	1.873	0.0548
1.874	0.28281	1.874	0.05178
1.875	0.28351	1.875	0.05037
1.876	0.28332	1.876	0.05047
1.877	0.28033	1.877	0.05201
1.878	0.27666	1.878	0.05492
1.879	0.2743	1.879	0.05911
1.88	0.27318	1.88	0.06451
1.881	0.27324	1.881	0.07106
1.882	0.27442	1.882	0.07673
1.883	0.27667	1.883	0.07765
1.884	0.27991	1.884	0.07406
1.885	0.2841	1.885	0.0701
1.886	0.28721	1.886	0.06774
1.887	0.2854	1.887	0.06692
1.888	0.2789	1.888	0.06754
1.889	0.27189	1.889	0.06954
1.89	0.26636	1.89	0.07283
1.891	0.26222	1.891	0.07541
1.892	0.25942	1.892	0.07435
1.893	0.25789	1.893	0.07081
1.894	0.25757	1.894	0.06788
1.895	0.25837	1.895	0.06652
1.896	0.25825	1.896	0.06665
1.897	0.25534	1.897	0.0682
1.898	0.25178	1.898	0.07109
1.899	0.24955	1.899	0.07525
1.9	0.2486	1.9	0.0806
1.901	0.24886	1.901	0.08708
1.902	0.25025	1.902	0.09265
1.903	0.25273	1.903	0.09346
1.904	0.25623	1.904	0.08973
1.905	0.2607	1.905	0.08563
1.906	0.26411	1.906	0.08312
1.907	0.26261	1.907	0.08212
1.908	0.25646	1.908	0.08255
1.909	0.24981	1.909	0.08435
1.91	0.24464	1.91	0.08744
1.911	0.24088	1.911	0.0898
1.912	0.23847	1.912	0.08858
1.913	0.23734	1.913	0.085
1.914	0.23743	1.914	0.08208
1.915	0.23666	1.915	0.08071
1.916	0.23117	1.916	0.08082
1.917	0.22134	1.917	0.08232
1.918	0.21132	1.918	0.08515
1.919	0.20303	1.919	0.08923
1.92	0.19638	1.92	0.09449
1.921	0.19131	1.921	0.10086
1.922	0.18775	1.922	0.10632
1.923	0.1856	1.923	0.10699
1.924	0.18481	1.924	0.10313
1.925	0.18531	1.925	0.09887
1.926	0.18506	1.926	0.0962
1.927	0.1802	1.927	0.09503
1.928	0.17098	1.928	0.09529
1.929	0.16154	1.929	0.0969
1.93	0.15384	1.93	0.09979
1.931	0.14782	1.931	0.10195
1.932	0.14339	1.932	0.10068
1.933	0.14048	1.933	0.09735
1.934	0.13901	1.934	0.09481
1.935	0.13695	1.935	0.09378
1.936	0.13058	1.936	0.09419
1.937	0.12028	1.937	0.09597
1.938	0.11004	1.938	0.09904
1.939	0.10168	1.939	0.10332
1.94	0.09511	1.94	0.10875
1.941	0.09025	1.941	0.11527
1.942	0.08703	1.942	0.12084
1.943	0.08535	1.943	0.12161
1.944	0.08514	1.944	0.11781
1.945	0.08632	1.945	0.1136
1.946	0.08686	1.946	0.11095
1.947	0.08289	1.947	0.10978
1.948	0.07464	1.948	0.11002
1.949	0.06625	1.949	0.11159
1.95	0.05969	1.95	0.11442
1.951	0.05488	1.951	0.1165
1.952	0.05172	1.952	0.11524
1.953	0.05014	1.953	0.11209
1.954	0.05006	1.954	0.10979
1.955	0.04945	1.955	0.10897
1.956	0.04478	1.956	0.10956
1.957	0.03663	1.957	0.11149
1.958	0.02874	1.958	0.11467
1.959	0.02273	1.959	0.11905
1.96	0.0185	1.96	0.12455
1.961	0.01596	1.961	0.1311
1.962	0.01504	1.962	0.13669
1.963	0.01564	1.963	0.13745
1.964	0.01769	1.964	0.13362
1.965	0.02111	1.965	0.12936
1.966	0.02386	1.966	0.12664
1.967	0.02208	1.967	0.12538
1.968	0.01598	1.968	0.12551
1.969	0.00972	1.969	0.12696
1.97	0.00525	1.97	0.12967
1.971	0.00249	1.971	0.1316
1.972	0.00136	1.972	0.13032
1.973	0.00177	1.973	0.12742
1.974	0.00364	1.974	0.12549
1.975	0.00494	1.975	0.125
1.976	0.00227	1.976	0.12588
1.977	-0.0037	1.977	0.12805
1.978	-0.00934	1.978	0.13145
1.979	-0.01318	1.979	0.136
1.98	-0.01529	1.98	0.14165
1.981	-0.01577	1.981	0.14832
1.982	-0.01471	1.982	0.15399
1.983	-0.01218	1.983	0.15481
1.984	-0.00826	1.984	0.15102
1.985	-0.00304	1.985	0.14676
		1.986	0.14402
		1.987	0.14272
		1.988	0.14279
		1.989	0.14415
		1.99	0.14675
		1.991	0.14856
		1.992	0.14726
		1.993	0.14459
		1.994	0.14297
		1.995	0.14275
		1.996	0.14386
[truncated: 756 more rows]

## Sheet: Fig.3e
Various parameters in different states							Pulse waveform frequency in different states
Rest		Run		Walk			Rest		Run		Walk
Augmentation Index	Ejection time	Augmentation Index	Ejection time	Augmentation Index	Ejection time		1.0214		1.149		1.515
33.9	0.339	49.9	0.321	47.9	0.36
34.7	0.325	50	0.305	51.9	0.306
46.2	0.34	47.7	0.322	49.1	0.34
39.2	0.374	49.1	0.34	51.1	0.25
36.6	0.39	49.8	0.33	46.4	0.311
37.8	0.357	48.6	0.309	48.7	0.29
34.6	0.337	45.4	0.31	42	0.29
36.3	0.358	49.7	0.339	46.5	0.29
37.1	0.384	46.9	0.341	47.7	0.32
35.7	0.371	45.8	0.34	48	0.321
38	0.314	46.9	0.338	49.2	0.261
35.8	0.333	47.6	0.383	49.1	0.31
36.8	0.386	46.6	0.405	47.5	0.27
39.5	0.333	45.6	0.42	53.8	0.263
35.9	0.318	46.8	0.411	48.6	0.302

## Sheet: Fig.3f
A Poincaré plot demonstrates the pulse detection of a 30-second duration in a 22-year-old male
RR\-(i)	RR\-(i+1)	Y = X	Y = X	Y = 2*Mean - X	Y = 2*Mean - X	Pred Confidence Ellipse X	Pred Confidence Ellipse Y			Time (s)	Voltage (V)
0.659	0.679	0.4918	0.4918	0.52828	0.73788	0.75854	0.75854			4.08415	0.02727
0.679	0.592	0.49494	0.49494	0.53038	0.73579	0.75392	0.76267			4.08465	0.01917
0.592	0.686	0.49809	0.49809	0.53247	0.73369	0.74882	0.76629			4.08515	0.0273
0.686	0.599	0.50123	0.50123	0.53457	0.73159	0.74326	0.76939			4.08565	0.05082
0.599	0.659	0.50438	0.50438	0.53667	0.7295	0.73726	0.77194			4.08615	0.08887
0.659	0.579	0.50752	0.50752	0.53876	0.7274	0.73086	0.77395			4.08665	0.14064
0.579	0.599	0.51066	0.51066	0.54086	0.72531	0.72407	0.7754			4.08715	0.18579
0.599	0.619	0.51381	0.51381	0.54295	0.72321	0.71692	0.77629			4.08765	0.18551
0.619	0.578	0.51695	0.51695	0.54505	0.72111	0.70944	0.77661			4.08815	0.14213
0.578	0.589	0.5201	0.5201	0.54715	0.71902	0.70166	0.77637			4.08866	0.09693
0.589	0.571	0.52324	0.52324	0.54924	0.71692	0.6936	0.77556			4.08916	0.06962
0.571	0.598	0.52638	0.52638	0.55134	0.71483	0.68531	0.77419			4.08966	0.0593
0.598	0.578	0.52953	0.52953	0.55343	0.71273	0.67682	0.77226			4.09016	0.0651
0.578	0.581	0.53267	0.53267	0.55553	0.71063	0.66815	0.76979			4.09066	0.08619
0.581	0.598	0.53582	0.53582	0.55763	0.70854	0.65934	0.76677			4.09116	0.12176
0.598	0.599	0.53896	0.53896	0.55972	0.70644	0.65042	0.76323			4.09166	0.1515
0.599	0.579	0.5421	0.5421	0.56182	0.70435	0.64144	0.75917			4.09216	0.13848
0.579	0.598	0.54525	0.54525	0.56391	0.70225	0.63243	0.75462			4.09266	0.08677
0.598	0.66	0.54839	0.54839	0.56601	0.70015	0.62342	0.74958			4.09316	0.03575
0.66	0.519	0.55154	0.55154	0.56811	0.69806	0.61445	0.74409			4.09366	0.00317
0.519	0.639	0.55468	0.55468	0.5702	0.69596	0.60555	0.73816			4.09416	-0.01187
0.639	0.599	0.55782	0.55782	0.5723	0.69387	0.59676	0.73181			4.09467	-0.01027
0.599	0.599	0.56097	0.56097	0.57439	0.69177	0.58811	0.72507			4.09517	0.0071
0.599	0.599	0.56411	0.56411	0.57649	0.68967	0.57964	0.71797			4.09567	0.03939
0.599	0.62	0.56726	0.56726	0.57859	0.68758	0.57138	0.71054			4.09617	0.08578
0.62	0.518	0.5704	0.5704	0.58068	0.68548	0.56336	0.7028			4.09667	0.14544
0.518	0.719	0.57354	0.57354	0.58278	0.68339	0.55562	0.69478			4.09717	0.19807
0.719	0.617	0.57669	0.57669	0.58487	0.68129	0.54819	0.68652			4.09767	0.20488
0.617	0.62	0.57983	0.57983	0.58697	0.67919	0.54109	0.67805			4.09817	0.16819
0.62	0.621	0.58298	0.58298	0.58907	0.6771	0.53435	0.66941			4.09867	0.12931
0.621	0.598	0.58612	0.58612	0.59116	0.675	0.52801	0.66062			4.09917	0.10795
0.598	0.62	0.58926	0.58926	0.59326	0.67291	0.52207	0.65172			4.09967	0.10323
0.62	0.608	0.59241	0.59241	0.59535	0.67081	0.51658	0.64274			4.10018	0.11431
0.608	0.61	0.59555	0.59555	0.59745	0.66871	0.51155	0.63373			4.10068	0.14034
0.61	0.637	0.5987	0.5987	0.59955	0.66662	0.50699	0.62472			4.10118	0.18051
0.637	0.62	0.60184	0.60184	0.60164	0.66452	0.50293	0.61574			4.10168	0.21454
0.62	0.639	0.60498	0.60498	0.60374	0.66243	0.49939	0.60683			4.10218	0.20682
0.639	0.648	0.60813	0.60813	0.60583	0.66033	0.49638	0.59802			4.10268	0.16271
0.648	0.668	0.61127	0.61127	0.60793	0.65823	0.4939	0.58935			4.10318	0.12012
0.668	0.681	0.61442	0.61442	0.61003	0.65614	0.49197	0.58085			4.10368	0.09543
0.681	0.697	0.61756	0.61756	0.61212	0.65404	0.4906	0.57256			4.10418	0.08773
0.697	0.741	0.6207	0.6207	0.61422	0.65195	0.48979	0.56451			4.10468	0.09615
0.741	0.758	0.62385	0.62385	0.61631	0.64985	0.48955	0.55672			4.10518	0.11983
0.758	0.78	0.62699	0.62699	0.61841	0.64775	0.48988	0.54924			4.10568	0.15796
0.78	0.739	0.63014	0.63014	0.62051	0.64566	0.49077	0.54209			4.10619	0.20972
0.739	0.729	0.63328	0.63328	0.6226	0.64356	0.49222	0.5353			4.10669	0.27431
0.729	0.719	0.63642	0.63642	0.6247	0.64147	0.49422	0.5289			4.10719	0.33144
0.719	0.659	0.63957	0.63957	0.62679	0.63937	0.49678	0.52291			4.10769	0.34233
		0.64271	0.64271	0.62889	0.63727	0.49987	0.51735			4.10819	0.30933
		0.64586	0.64586	0.63099	0.63518	0.50349	0.51224			4.10869	0.27377
		0.649	0.649	0.63308	0.63308	0.50762	0.50762			4.10919	0.25535
		0.65214	0.65214	0.63518	0.63099	0.51224	0.50349			4.10969	0.25322
		0.65529	0.65529	0.63727	0.62889	0.51735	0.49987			4.11019	0.26653
		0.65843	0.65843	0.63937	0.62679	0.52291	0.49678			4.11069	0.29446
		0.66158	0.66158	0.64147	0.6247	0.5289	0.49422			4.11119	0.33622
		0.66472	0.66472	0.64356	0.6226	0.5353	0.49222			4.1117	0.37155
		0.66786	0.66786	0.64566	0.62051	0.54209	0.49077			4.1122	0.36589
		0.67101	0.67101	0.64775	0.61841	0.54924	0.48988			4.1127	0.32559
		0.67415	0.67415	0.64985	0.61631	0.55672	0.48955			4.1132	0.28741
		0.6773	0.6773	0.65195	0.61422	0.56451	0.48979			4.1137	0.26667
		0.68044	0.68044	0.65404	0.61212	0.57256	0.4906			4.1142	0.26247
		0.68358	0.68358	0.65614	0.61003	0.58085	0.49197			4.1147	0.27398
		0.68673	0.68673	0.65823	0.60793	0.58935	0.4939			4.1152	0.30035
		0.68987	0.68987	0.66033	0.60583	0.59802	0.49638			4.1157	0.34077
		0.69302	0.69302	0.66243	0.60374	0.60683	0.49939			4.1162	0.39446
		0.69616	0.69616	0.66452	0.60164	0.61574	0.50293			4.1167	0.46062
		0.6993	0.6993	0.66662	0.59955	0.62472	0.50699			4.11721	0.51898
		0.70245	0.70245	0.66871	0.59745	0.63373	0.51155			4.11771	0.53077
		0.70559	0.70559	0.67081	0.59535	0.64274	0.51658			4.11821	0.49835
		0.70874	0.70874	0.67291	0.59326	0.65172	0.52207			4.11871	0.46309
		0.71188	0.71188	0.675	0.59116	0.66062	0.52801			4.11921	0.44469
		0.71502	0.71502	0.6771	0.58907	0.66941	0.53435			4.11971	0.44231
		0.71817	0.71817	0.67919	0.58697	0.67805	0.54109			4.12021	0.45511
		0.72131	0.72131	0.68129	0.58487	0.68652	0.54819			4.12071	0.48231
		0.72446	0.72446	0.68339	0.58278	0.69478	0.55562			4.12121	0.52311
		0.7276	0.7276	0.68548	0.58068	0.7028	0.56336			4.12171	0.55727
		0.73074	0.73074	0.68758	0.57859	0.71054	0.57138			4.12221	0.54915
		0.73389	0.73389	0.68967	0.57649	0.71797	0.57964			4.12271	0.5041
		0.73703	0.73703	0.69177	0.57439	0.72507	0.58811			4.12322	0.46011
		0.74018	0.74018	0.69387	0.5723	0.73181	0.59676			4.12372	0.43361
		0.74332	0.74332	0.69596	0.5702	0.73816	0.60555			4.12422	0.42374
		0.74646	0.74646	0.69806	0.56811	0.74409	0.61445			4.12472	0.42964
		0.74961	0.74961	0.70015	0.56601	0.74958	0.62342			4.12522	0.45047
		0.75275	0.75275	0.70225	0.56391	0.75462	0.63243			4.12572	0.48544
		0.7559	0.7559	0.70435	0.56182	0.75917	0.64144			4.12622	0.53376
		0.75904	0.75904	0.70644	0.55972	0.76323	0.65042			4.12672	0.59465
		0.76218	0.76218	0.70854	0.55763	0.76677	0.65934			4.12722	0.64782
		0.76533	0.76533	0.71063	0.55553	0.76979	0.66815			4.12772	0.65451
		0.76847	0.76847	0.71273	0.55343	0.77226	0.67682			4.12822	0.6171
		0.77162	0.77162	0.71483	0.55134	0.77419	0.68531			4.12873	0.57695
		0.77476	0.77476	0.71692	0.54924	0.77556	0.6936			4.12923	0.55377
		0.7779	0.7779	0.71902	0.54715	0.77637	0.70166			4.12973	0.54669
		0.78105	0.78105	0.72111	0.54505	0.77661	0.70944			4.13023	0.55491
		0.78419	0.78419	0.72321	0.54295	0.77629	0.71692			4.13073	0.5776
		0.78734	0.78734	0.72531	0.54086	0.7754	0.72407			4.13123	0.61401
		0.79048	0.79048	0.7274	0.53876	0.77395	0.73086			4.13173	0.64388
		0.79362	0.79362	0.7295	0.53667	0.77194	0.73726			4.13223	0.63214
		0.79677	0.79677	0.73159	0.53457	0.76939	0.74326			4.13273	0.58467
		0.79991	0.79991	0.73369	0.53247	0.76629	0.74882			4.13323	0.53883
		0.80306	0.80306	0.73579	0.53038	0.76267	0.75392			4.13373	0.51047
		0.8062	0.8062	0.73788	0.52828	0.75854	0.75854			4.13423	0.49873
										4.13474	0.50274
										4.13524	0.52169
										4.13574	0.55478
										4.13624	0.60121
										4.13674	0.66021
										4.13724	0.71154
										4.13774	0.71654
										4.13824	0.67757
										4.13874	0.63588
										4.13924	0.61116
										4.13974	0.60256
										4.14025	0.60924
										4.14075	0.63041
										4.14125	0.6653
										4.14175	0.69368
										4.14225	0.6814
										4.14275	0.63505
										4.14325	0.59104
										4.14375	0.56434
										4.14425	0.55409
										4.14475	0.55945
										4.14525	0.57961
										4.14576	0.61377
										4.14626	0.66113
										4.14676	0.72093
										4.14726	0.77296
										4.14776	0.77854
										4.14826	0.74003
										4.14876	0.69872
										4.14926	0.67426
										4.14976	0.66582
										4.15026	0.67257
										4.15076	0.69372
										4.15126	0.7285
										4.15177	0.75672
										4.15227	0.74591
										4.15277	0.70433
										4.15327	0.66647
										4.15377	0.6455
										4.15427	0.64058
										4.15477	0.65086
										4.15527	0.67556
										4.15577	0.71387
										4.15627	0.76505
										4.15677	0.82832
										4.15728	0.88349
										4.15778	0.89189
										4.15828	0.8559
										4.15878	0.81681
										4.15928	0.79429
										4.15978	0.78752
										4.16028	0.7957
										4.16078	0.81803
										4.16128	0.85376
										4.16178	0.88269
										4.16228	0.87312
										4.16278	0.83399
										4.16329	0.79899
										4.16379	0.78055
										4.16429	0.77784
										4.16479	0.79004
										4.16529	0.81636
										4.16579	0.85602
										4.16629	0.90827
										4.16679	0.97237
										4.16729	1.02811
										4.16779	1.03686
										4.16829	1.001
										4.1688	0.96184
										4.1693	0.93906
										4.1698	0.93183
										4.1703	0.93937
										4.1708	0.9609
										4.1713	0.99566
										4.1718	1.02348
										4.1723	1.01293
										4.1728	0.97325
										4.1733	0.93781
										4.1738	0.91877
										4.17431	0.9153
										4.17481	0.92658
										4.17531	0.95183
										4.17581	0.99029
										4.17631	1.04122
										4.17681	1.10388
										4.17731	1.15807
										4.17781	1.16515
										4.17831	1.12754
										4.17881	1.08653
										4.17931	1.06183
										4.17981	1.05262
										4.18032	1.05811
										4.18082	1.07753
										4.18132	1.11013
										4.18182	1.13574
										4.18232	1.12273
										4.18282	1.08013
										4.18332	1.04156
										4.18382	1.01941
										4.18432	1.01284
										4.18482	1.02105
										4.18532	1.04328
										4.18583	1.07875
										4.18633	1.12671
										4.18683	1.18645
										4.18733	1.23776
										4.18783	1.24202
										4.18833	1.20162
										4.18883	1.15787
										4.18933	1.13046
										4.18983	1.11859
										4.19033	1.12147
										4.19083	1.13832
										4.19133	1.16841
										4.19184	1.19151
										4.19234	1.17637
										4.19284	1.13247
										4.19334	1.09302
										4.19384	1.06996
										4.19434	1.06246
										4.19484	1.06973
										4.19534	1.09099
										4.19584	1.12549
										4.19634	1.17246
										4.19684	1.2312
										4.19735	1.28145
										4.19785	1.28451
										4.19835	1.24277
										4.19885	1.19765
										4.19935	1.1689
										4.19985	1.1557
										4.20035	1.15727
										4.20085	1.17283
										4.20135	1.20164
										4.20185	1.22348
										4.20235	1.2087
										4.20285	1.16829
										4.20336	1.13371
										4.20386	1.11522
										4.20436	1.11198
										4.20486	1.12322
										4.20536	1.14815
										4.20586	1.18604
										4.20636	1.23615
										4.20686	1.29777
										4.20736	1.35067
										4.20786	1.35614
										4.20836	1.31659
										4.20887	1.27344
										4.20937	1.24645
										4.20987	1.23482
										4.21037	1.23776
										4.21087	1.25451
										4.21137	1.28435
										4.21187	1.30704
										4.21237	1.29444
										4.21287	1.25892
										4.21337	1.23032
										4.21387	1.21735
										4.21438	1.21922
										4.21488	1.23515
										4.21538	1.26438
										4.21588	1.30618
										4.21638	1.35985
										4.21688	1.42467
										4.21738	1.48043
										4.21788	1.48843
										4.21838	1.45111
										4.21888	1.40988
										4.21938	1.38453
										4.21988	1.37427
										4.22039	1.37831
										4.22089	1.39592
										4.22139	1.42636
										4.22189	1.44944
										4.22239	1.43788
										4.22289	1.40489
										4.22339	1.37935
										4.22389	1.36908
										4.22439	1.3733
										4.22489	1.39124
										4.22539	1.42216
										4.2259	1.46534
										4.2264	1.52009
										4.2269	1.58571
										4.2274	1.642
										4.2279	1.65028
										4.2284	1.613
										4.2289	1.57158
										4.2294	1.54583
										4.2299	1.53494
										4.2304	1.53818
										4.2309	1.55481
										4.2314	1.5841
										4.23191	1.60587
										4.23241	1.59285
										4.23291	1.55827
										4.23341	1.53102
										4.23391	1.51893
										4.23441	1.52122
										4.23491	1.53712
										4.23541	1.56591
										4.23591	1.60688
										4.23641	1.65934
										4.23691	1.7226
										4.23742	1.77647
										4.23792	1.78227
										4.23842	1.74245
										4.23892	1.69846
										4.23942	1.67008
										4.23992	1.65655
										4.24042	1.65711
										4.24092	1.67103
										4.24142	1.69761
										4.24192	1.71666
										4.24242	1.70209
										4.24293	1.66827
										4.24343	1.64277
										4.24393	1.63219
										4.24443	1.63574
										4.24493	1.65269
										4.24543	1.68231
										4.24593	1.72391
										4.24643	1.77679
										4.24693	1.84029
										4.24743	1.89421
										4.24793	1.8999
										4.24843	1.85981
										4.24894	1.8154
										4.24944	1.78645
										4.24994	1.77222
										4.25044	1.77194
										4.25094	1.7849
										4.25144	1.81041
										4.25194	1.82827
										4.25244	1.81317
										4.25294	1.7802
										4.25344	1.75611
										4.25394	1.74669
										4.25445	1.75119
										4.25495	1.76887
										4.25545	1.79902
										4.25595	1.84095
										4.25645	1.89399
										4.25695	1.95748
										4.25745	2.01124
										4.25795	2.0166
										4.25845	1.97604
										4.25895	1.93102
										4.25945	1.90134
										4.25995	1.88625
										4.26046	1.88501
										4.26096	1.89691
										4.26146	1.92126
										4.26196	1.93787
										4.26246	1.92367
										4.26296	1.8959
										4.26346	1.87882
										4.26396	1.87588
										4.26446	1.88633
										4.26496	1.90948
										4.26546	1.94462
										4.26597	1.99108
										4.26647	2.04821
										4.26697	2.11537
										4.26747	2.17239
										4.26797	2.18063
										4.26847	2.14257
										4.26897	2.09969
										4.26947	2.07181
										4.26997	2.05818
										4.27047	2.0581
										4.27097	2.07084
										4.27148	2.09574
										4.27198	2.11263
										4.27248	2.099
										4.27298	2.07258
										4.27348	2.05708
										4.27398	2.05539
										4.27448	2.06679
										4.27498	2.09058
										4.27548	2.12609
										4.27598	2.17264
										4.27648	2.22962
										4.27698	2.29637
										4.27749	2.35276
										4.27799	2.36014
										4.27849	2.32103
										4.27899	2.2769
										4.27949	2.24759
										4.27999	2.23237
										4.28049	2.23053
										4.28099	2.24137
										4.28149	2.26424
										4.28199	2.27897
										4.28249	2.26226
										4.283	2.23107
										4.2835	2.21002
										4.284	2.20287
										4.2845	2.20889
										4.285	2.22739
										4.2855	2.2577
										4.286	2.29916
										4.2865	2.35113
										4.287	2.41297
										4.2875	2.46455
										4.288	2.46722
										4.2885	2.42348
										4.28901	2.37483
										4.28951	2.34109
										4.29001	2.32154
										4.29051	2.31547
										4.29101	2.32219
										4.29151	2.34104
										4.29201	2.35189
										4.29251	2.33221
										4.29301	2.29958
										4.29351	2.27778
										4.29401	2.26982
										4.29452	2.27497
										4.29502	2.29256
										4.29552	2.32191
										4.29602	2.36235
										4.29652	2.41325
										4.29702	2.47399
										4.29752	2.52448
										4.29802	2.52617
										4.29852	2.48156
										4.29902	2.43204
										4.29952	2.39739
										4.30003	2.37691
										4.30053	2.36989
										4.30103	2.37562
										4.30153	2.39346
										4.30203	2.40329
										4.30253	2.38316
										4.30303	2.35127
										4.30353	2.33071
										4.30403	2.32384
										4.30453	2.32997
										4.30503	2.34838
										4.30553	2.37843
										4.30604	2.41947
										4.30654	2.47086
										4.30704	2.532
										4.30754	2.58278
										4.30804	2.58467
										4.30854	2.54016
										4.30904	2.49066
										4.30954	2.45596
										4.31004	2.43533
										4.31054	2.42808
										4.31104	2.43353
										4.31155	2.45102
										4.31205	2.46043
										4.31255	2.44135
										4.31305	2.41337
										4.31355	2.39795
										4.31405	2.39586
										4.31455	2.4064
										4.31505	2.42891
										4.31555	2.46272
										4.31605	2.50721
										4.31655	2.56176
										4.31705	2.62575
										4.31756	2.67911
										4.31806	2.68331
										4.31856	2.64087
										4.31906	2.59318
										4.31956	2.56006
										4.32006	2.54079
										4.32056	2.53468
										4.32106	2.54106
										4.32156	2.55927
										4.32206	2.56922
										4.32256	2.55141
										4.32307	2.52632
										4.32357	2.51439
										4.32407	2.51545
										4.32457	2.52883
										4.32507	2.55386
										4.32557	2.5899
										4.32607	2.63632
										4.32657	2.69252
										4.32707	2.75791
										4.32757	2.81239
										4.32807	2.81748
										4.32858	2.77569
										4.32908	2.72843
										4.32958	2.69554
										4.33008	2.6763
										4.33058	2.67004
										4.33108	2.6761
										4.33158	2.69382
										4.33208	2.70313
										4.33258	2.68483
										4.33308	2.65974
										4.33358	2.64793
										4.33408	2.64894
										4.33459	2.66207
										4.33509	2.68668
										4.33559	2.72214
										4.33609	2.76784
										4.33659	2.82316
										4.33709	2.88754
										4.33759	2.94089
										4.33809	2.94472
										4.33859	2.90156
										4.33909	2.85283
										4.33959	2.81837
										4.3401	2.79747
										4.3406	2.78946
										4.3411	2.79368
										4.3416	2.8095
										4.3421	2.81679
										4.3426	2.79657
										4.3431	2.76989
										4.3436	2.75666
										4.3441	2.75616
										4.3446	2.76772
										4.3451	2.79069
										4.3456	2.82445
										4.34611	2.86839
										4.34661	2.92191
										4.34711	2.98444
										4.34761	3.03586
										4.34811	3.0376
										4.34861	2.99219
										4.34911	2.94117
										4.34961	2.90441
										4.35011	2.88121
										4.35061	2.87092
										4.35111	2.87286
										4.35162	2.88641
										4.35212	2.89145
										4.35262	2.86898
										4.35312	2.84009
										4.35362	2.82465
										4.35412	2.82196
										4.35462	2.83136
										4.35512	2.85218
										4.35562	2.88381
										4.35612	2.92565
										4.35662	2.9771
										4.35712	3.03759
										4.35763	3.087
										4.35813	3.08676
										4.35863	3.0394
										4.35913	2.98648
										4.35963	2.94785
										4.36013	2.92282
										4.36063	2.91073
										4.36113	2.91093
										4.36163	2.92276
										4.36213	2.92613
										4.36263	2.90199
										4.36314	2.87141
										4.36364	2.85431
										4.36414	2.84999
										4.36464	2.8578
										4.36514	2.87708
										4.36564	2.90723
										4.36614	2.94762
										4.36664	2.99768
										4.36714	3.05681
										4.36764	3.10492
										4.36814	3.10341
										4.36865	3.05482
										4.36915	3.0007
										4.36965	2.96092
										4.37015	2.93479
										4.37065	2.92163
										4.37115	2.92079
										4.37165	2.93163
										4.37215	2.93403
										4.37265	2.90897
										4.37315	2.87752
										4.37365	2.85957
										4.37415	2.85446
										4.37466	2.86151
										4.37516	2.88006
										4.37566	2.90951
										4.37616	2.94925
										4.37666	2.99869
										4.37716	3.05725
										4.37766	3.10481
										4.37816	3.10281
										4.37866	3.05377
										4.37916	2.99922
										4.37966	2.95904
										4.38017	2.93252
										4.38067	2.919
										4.38117	2.91783
										4.38167	2.92836
										4.38217	2.93047
										4.38267	2.90515
										4.38317	2.87344
										4.38367	2.85527
										4.38417	2.84995
										4.38467	2.8568
										4.38517	2.87518
										4.38567	2.90448
										4.38618	2.94408
										4.38668	2.99338
										4.38718	3.05181
										4.38768	3.09925
										4.38818	3.09712
										4.38868	3.04796
										4.38918	2.99331
										4.38968	2.95302
										4.39018	2.92642
										4.39068	2.91283
										4.39118	2.91159
										4.39169	2.92207
										4.39219	2.92414
										4.39269	2.89879
										4.39319	2.86706
										4.39369	2.84889
										4.39419	2.84357
										4.39469	2.85044
										4.39519	2.86884
										4.39569	2.89817
										4.39619	2.9378
										4.39669	2.98714
										4.3972	3.04561
										4.3977	3.0931
										4.3982	3.09103
										4.3987	3.04193
										4.3992	2.98734
										4.3997	2.94714
										4.4002	2.92062
										4.4007	2.90711
										4.4012	2.90597
										4.4017	2.91654
										4.4022	2.91871
										4.4027	2.89347
										4.40321	2.86186
										4.40371	2.8438
										4.40421	2.83859
										4.40471	2.84558
										4.40521	2.8641
										4.40571	2.89353
										4.40621	2.93328
										4.40671	2.98273
										4.40721	3.04132
										4.40771	3.08892
										4.40821	3.08695
										4.40872	3.03796
										4.40922	2.98348
										4.40972	2.94338
										4.41022	2.91696
										4.41072	2.90356
										4.41122	2.90251
										4.41172	2.91317
										4.41222	2.91544
										4.41272	2.89028
										4.41322	2.85875
										4.41372	2.84076
										4.41422	2.83564
										4.41473	2.8427
										4.41523	2.8613
										4.41573	2.89082
										4.41623	2.93064
										4.41673	2.98018
										4.41723	3.03884
										4.41773	3.08653
										4.41823	3.08466
										4.41873	3.03578
										4.41923	2.98142
										4.41973	2.94143
										4.42024	2.91513
										4.42074	2.90183
										4.42124	2.90088
										4.42174	2.91165
										4.42224	2.91402
										4.42274	2.88896
										4.42324	2.85753
										4.42374	2.83964
										4.42424	2.83461
										4.42474	2.84176
										4.42524	2.86045
										4.42575	2.89006
										4.42625	2.92997
										4.42675	2.9796
										4.42725	3.03835
										4.42775	3.08612
										4.42825	3.08453
										4.42875	3.0363
										4.42925	2.98275
										4.42975	2.94353
										4.43025	2.91794
										4.43075	2.90532
										4.43125	2.90502
										4.43176	2.91639
										4.43226	2.91932
										4.43276	2.89479
										4.43326	2.86384
										4.43376	2.84639
										4.43426	2.84177
										4.43476	2.8493
										4.43526	2.86833
										4.43576	2.89825
										4.43626	2.93844
										4.43676	2.98832
										4.43727	3.0473
										4.43777	3.09527
										4.43827	3.09379
										4.43877	3.04553
										4.43927	2.99187
										4.43977	2.95253
										4.44027	2.92684
										4.44077	2.91411
										4.44127	2.91369
										4.44177	2.92495
										4.44227	2.92776
										4.44277	2.9031
										4.44328	2.87203
										4.44378	2.85446
										4.44428	2.84971
										4.44478	2.85712
										4.44528	2.87603
										4.44578	2.90582
										4.44628	2.94589
										4.44678	2.99563
										4.44728	3.05447
										4.44778	3.10235
										4.44828	3.10078
										4.44879	3.05234
										4.44929	2.99842
										4.44979	2.95884
										4.45029	2.93289
										4.45079	2.91991
										4.45129	2.91924
										4.45179	2.93026
										4.45229	2.93288
										4.45279	2.90812
										4.45329	2.877
										4.45379	2.85938
										4.4543	2.85457
										4.4548	2.8619
										4.4553	2.88073
										4.4558	2.91044
										4.4563	2.95042
										4.4568	3.00008
										4.4573	3.05883
										4.4578	3.10662
										4.4583	3.10658
										4.4588	3.06282
										4.4593	3.01494
										4.4598	2.98105
										4.46031	2.96048
										4.46081	2.95256
										4.46131	2.95665
										4.46181	2.97212
										4.46231	2.9789
										4.46281	2.95802
										4.46331	2.93049
										4.46381	2.91619
										4.46431	2.91446
										4.46481	2.92463
										4.46531	2.94607
										4.46582	2.97816
										4.46632	3.0203
										4.46682	3.07192
										4.46732	3.13243
										4.46782	3.18179
										4.46832	3.1891
										4.46882	3.16412
										4.46932	3.13988
										4.46982	3.12824
										4.47032	3.12855
										4.47082	3.14021
										4.47132	3.16258
										4.47183	3.1951
										4.47233	3.21773
										4.47283	3.21157
										4.47333	3.19765
										4.47383	3.1959
										4.47433	3.20568
										4.47483	3.22636
										4.47533	3.25735
										4.47583	3.29806
										4.47633	3.34794
										4.47683	3.40644
										4.47734	3.473
										4.47784	3.52762
										4.47834	3.54708
										4.47884	3.54837
										4.47934	3.55612
										4.47984	3.57423
										4.48034	3.60213
										4.48084	3.63928
										4.48134	3.68514
										4.48184	3.7392
										4.48234	3.78151
										4.48284	3.7932
										4.48335	3.7954
										4.48385	3.80808
										4.48435	3.8307
										4.48485	3.86268
										4.48535	3.9035
										4.48585	3.95264
										4.48635	4.0096
										4.48685	4.07389
										4.48735	4.14481
										4.48785	4.20221
										4.48835	4.22274
										4.48886	4.2233
										4.48936	4.22903
										4.48986	4.24429
										4.49036	4.26856
										4.49086	4.30135
										4.49136	4.34217
										4.49186	4.39053
										4.49236	4.42654
										4.49286	4.43136
										4.49336	4.42617
										4.49386	4.43099
										4.49437	4.44528
										4.49487	4.46852
										4.49537	4.50021
										4.49587	4.53987
										4.49637	4.58703
										4.49687	4.64124
										4.49737	4.70126
										4.49787	4.74639
										4.49837	4.75346
										4.49887	4.73963
										4.49937	4.73056
										4.49987	4.73109
										4.50038	4.74072
										4.50088	4.75896
										4.50138	4.78536
										4.50188	4.81944
										4.50238	4.84127
										4.50288	4.832
										4.50338	4.81284
										4.50388	4.80389
										4.50438	4.80461
										4.50488	4.81449
										4.50538	4.83302
										4.50589	4.85975
										4.50639	4.8942
										4.50689	4.93592
										4.50739	4.98257
										4.50789	5.01236
										4.50839	5.00699
										4.50889	4.98816
										4.50939	4.9776
										4.50989	4.97638
										4.51039	4.98401
										4.51089	5.00002
										4.51139	5.02396
										4.5119	5.05538
										4.5124	5.07436
										4.5129	5.06206
										4.5134	5.0397
										4.5139	5.02739
										4.5144	5.02463
										4.5149	5.0309
										4.5154	5.04573
										4.5159	5.06866
										4.5164	5.09922
										4.5169	5.13699
										4.51741	5.17894
										4.51791	5.20266
										4.51841	5.19212
										4.51891	5.17121
										4.51941	5.15995
										4.51991	5.15782
										4.52041	5.16434
										4.52091	5.17905
										4.52141	5.20151
										4.52191	5.23128
										4.52241	5.24844
										4.52292	5.23418
										4.52342	5.20973
										4.52392	5.19522
										4.52442	5.19012
										4.52492	5.19396
										4.52542	5.20626
										4.52592	5.22655
										4.52642	5.2544
										4.52692	5.28936
										4.52742	5.32848
										4.52792	5.34938
										4.52842	5.33597
										4.52893	5.31208
										4.52943	5.29777
										4.52993	5.29254
										4.53043	5.29594
										4.53093	5.30751
										4.53143	5.32681
										4.53193	5.35342
										4.53243	5.36742
										4.53293	5.34999
										4.53343	5.32238
										4.53393	5.30471
										4.53444	5.29647
										4.53494	5.29719
										4.53544	5.30638
										4.53594	5.32359
										4.53644	5.34838
										4.53694	5.38032
										4.53744	5.41505
										4.53794	5.42891
										4.53844	5.40729
										4.53894	5.37545
										4.53944	5.3535
										4.53994	5.34095
										4.54045	5.33735
										4.54095	5.34223
										4.54145	5.35514
										4.54195	5.37566
										4.54245	5.38385
										4.54295	5.36089
										4.54345	5.32803
										4.54395	5.30537
										4.54445	5.29241
										4.54495	5.28865
										4.54545	5.2936
										4.54596	5.30682
										4.54646	5.32785
										4.54696	5.35624
										4.54746	5.38677
										4.54796	5.39492
										4.54846	5.36704
										4.54896	5.32933
										4.54946	5.30187
										4.54996	5.28417
										4.55046	5.27576
										4.55096	5.27616
										4.55147	5.28492
										4.55197	5.30159
										4.55247	5.30624
										4.55297	5.28004
										4.55347	5.24421
										4.55397	5.21885
										4.55447	5.20345
										4.55497	5.1975
										4.55547	5.2005
										4.55597	5.21198
										4.55647	5.2315
										4.55697	5.25861
										4.55748	5.28664
										4.55798	5.28973
										4.55848	5.25581
										4.55898	5.21253
										4.55948	5.17994
										4.55998	5.15755
										4.56048	5.14486
										4.56098	5.14139
										4.56148	5.14665
										4.56198	5.1602
										4.56248	5.16209
										4.56299	5.13346
										4.56349	5.09553
										4.56399	5.06839
										4.56449	5.05151
										4.56499	5.04437
										4.56549	5.04646
										4.56599	5.05729
										4.56649	5.07641
										4.56699	5.10335
										4.56749	5.13084
										4.56799	5.13244
										4.56849	5.09672
										4.569	5.05197
										4.5695	5.01822
										4.57	4.99496
										4.5705	4.98167
										4.571	4.97786
										4.5715	4.98304
										4.572	4.99674
										4.5725	4.999
										4.573	4.97094
										4.5735	4.93377
										4.574	4.90756
										4.57451	4.89179
										4.57501	4.88592
										4.57551	4.88942
										4.57601	4.90182
										4.57651	4.92263
										4.57701	4.95138
										4.57751	4.98039
										4.57801	4.98281
										4.57851	4.94767
										4.57901	4.90367
										4.57951	4.87083
										4.58002	4.84863
										4.58052	4.83655
										4.58102	4.83408
										4.58152	4.84073
										4.58202	4.85601
										4.58252	4.85996
										4.58302	4.83371
										4.58352	4.79845
										4.58402	4.77424
										4.58452	4.76055
										4.58502	4.75683
										4.58552	4.76256
										4.58603	4.77725
										4.58653	4.8004
										4.58703	4.83154
										4.58753	4.86182
										4.58803	4.86329
										4.58853	4.82623
										4.58903	4.78058
										4.58953	4.74635
										4.59003	4.72301
										4.59053	4.71002
										4.59103	4.70686
										4.59154	4.71304
										4.59204	4.72806
										4.59254	4.73194
										4.59304	4.70579
										4.59354	4.67081
										4.59404	4.64704
										4.59454	4.63395
										4.59504	4.63097
										4.59554	4.63758
										4.59604	4.65327
										4.59654	4.67754
										4.59704	4.70992
										4.59755	4.74111
										4.59805	4.74275
										4.59855	4.7056
										4.59905	4.66004
										4.59955	4.62607
										4.60005	4.60314
										4.60055	4.59071
										4.60105	4.58824
										4.60155	4.59523
										4.60205	4.61118
										4.60255	4.61615
										4.60306	4.59129
										4.60356	4.55775
										4.60406	4.5355
										4.60456	4.52399
										4.60506	4.52266
										4.60556	4.53098
										4.60606	4.54844
										4.60656	4.57453
										4.60706	4.60879
										4.60756	4.64045
										4.60806	4.63986
										4.60856	4.59939
										4.60907	4.55087
										4.60957	4.51424
										4.61007	4.48896
										4.61057	4.47445
										4.61107	4.47019
										4.61157	4.47565
										4.61207	4.49032
										4.61257	4.49425
										4.61307	4.46856
										4.61357	4.43439
										4.61407	4.41171
										4.61458	4.39994
										4.61508	4.39855
										4.61558	4.40698
										4.61608	4.42473
										4.61658	4.45127
										4.61708	4.4861
										4.61758	4.51771
										4.61808	4.51569
										4.61858	4.47328
										4.61908	4.42308
										4.61958	4.38504
										4.62009	4.35859
										4.62059	4.34315
										4.62109	4.33818
										4.62159	4.34315
										4.62209	4.35753
										4.62259	4.36136
										4.62309	4.33578
										4.62359	4.30188
										4.62409	4.27965
										4.62459	4.2685
										4.62509	4.26787
										4.62559	4.27719
										4.6261	4.29596
										4.6266	4.32364
										4.6271	4.35975
										4.6276	4.39215
										4.6281	4.38987
										4.6286	4.3468
										4.6291	4.29615
										4.6296	4.25786
										4.6301	4.23133
										4.6306	4.21601
										4.6311	4.21134
										4.63161	4.21676
										4.63211	4.23175
										4.63261	4.23634
										4.63311	4.21164
										4.63361	4.17877
										4.63411	4.15767
										4.63461	4.14775
										4.63511	4.14845
										4.63561	4.15922
										4.63611	4.17952
										4.63661	4.20882
										4.63711	4.24661
										4.63762	4.28067
										4.63812	4.27994
										4.63862	4.23839
										4.63912	4.18933
										4.63962	4.15269
										4.64012	4.12789
										4.64062	4.11434
										4.64112	4.11148
										4.64162	4.11877
										4.64212	4.13566
										4.64262	4.14217
										4.64313	4.11944
										4.64363	4.08854
										4.64413	4.06944
										4.64463	4.06155
										4.64513	4.06429
										4.64563	4.0771
										4.64613	4.09945
										4.64663	4.13079
										4.64713	4.17062
										4.64763	4.20582
										4.64813	4.20444
										4.64864	4.16148
										4.64914	4.11118
										4.64964	4.07348
										4.65014	4.04778
										4.65064	4.03349
										4.65114	4.03003
										4.65164	4.03686
										4.65214	4.05343
										4.65264	4.05972
										4.65314	4.03678
										4.65364	4.00578
										4.65414	3.98669
										4.65465	3.97892
										4.65515	3.98189
										4.65565	3.99502
										4.65615	4.01778
										4.65665	4.04964
										4.65715	4.09007
										4.65765	4.12466
										4.65815	4.1202
										4.65865	4.07304
										4.65915	4.01885
										4.65965	3.97758
										4.66016	3.94863
										4.66066	3.9314
										4.66116	3.9253
										4.66166	3.92977
										4.66216	3.94425
										4.66266	3.94871
										4.66316	3.92419
										4.66366	3.89184
										4.66416	3.87163
										4.66466	3.86296
										4.66516	3.86523
										4.66566	3.87788
										4.66617	3.90034
										4.66667	3.93207
										4.66717	3.97255
										4.66767	4.00598
										4.66817	3.99788
										4.66867	3.94608
										4.66917	3.88766
										4.66967	3.84257
										4.67017	3.81019
										4.67067	3.78988
										4.67117	3.78107
										4.67168	3.78316
										4.67218	3.79559
										4.67268	3.7983
										4.67318	3.77234
										4.67368	3.73883
										4.67418	3.71774
										4.67468	3.70844
										4.67518	3.71033
										4.67568	3.72283
										4.67618	3.74536
										4.67668	3.77737
										4.67719	3.81832
										4.67769	3.85157
										4.67819	3.84183
										4.67869	3.78787
										4.67919	3.72763
										4.67969	3.68102
										4.68019	3.64742
										4.68069	3.6262
										4.68119	3.61674
										4.68169	3.61846
										4.68219	3.63076
										4.68269	3.63359
										4.6832	3.60797
										4.6837	3.575
										4.6842	3.55466
										4.6847	3.54631
										4.6852	3.54932
										4.6857	3.56311
										4.6862	3.5871
										4.6867	3.62071
										4.6872	3.66339
										4.6877	3.69787
										4.6882	3.68829
										4.68871	3.63406
										4.68921	3.57377
										4.68971	3.52733
										4.69021	3.49411
										4.69071	3.47345
										4.69121	3.46474
										4.69171	3.46737
										4.69221	3.48076
										4.69271	3.48482
										4.69321	3.46056
										4.69371	3.4291
										4.69421	3.41038
										4.69472	3.40376
										4.69522	3.40861
										4.69572	3.42433
										4.69622	3.45034
										4.69672	3.48604
										4.69722	3.53088
										4.69772	3.56721
										4.69822	3.55876
										4.69872	3.50539
										4.69922	3.4461
										4.69972	3.40078
										4.70023	3.36879
										4.70073	3.34948
										4.70123	3.34221
										4.70173	3.34638
										4.70223	3.36138
										4.70273	3.36713
										4.70323	3.34465
										4.70373	3.31502
										4.70423	3.2982
										4.70473	3.29353
										4.70523	3.30038
										4.70574	3.31815
										4.70624	3.34626
										4.70674	3.3841
										4.70724	3.43112
										4.70774	3.46823
										4.70824	3.45783
										4.70874	3.40134
										4.70924	3.33923
										4.70974	3.2914
										4.71024	3.25718
										4.71074	3.2359
										4.71124	3.22693
										4.71175	3.22965
										4.71225	3.24345
										4.71275	3.24821
										4.71325	3.22496
										4.71375	3.19476
										4.71425	3.17758
										4.71475	3.17273
										4.71525	3.17959
										4.71575	3.19753
										4.71625	3.22596
										4.71675	3.26428
										4.71726	3.3119
										4.71776	3.34919
										4.71826	3.33804
										4.71876	3.28046
										4.71926	3.21749
										4.71976	3.169
										4.72026	3.13433
										4.72076	3.1128
										4.72126	3.10376
										4.72176	3.10657
										4.72226	3.12044
										4.72276	3.12507
										4.72327	3.10166
										4.72377	3.0715
										4.72427	3.05451
										4.72477	3.05001
										4.72527	3.05737
										4.72577	3.07596
										4.72627	3.10516
										4.72677	3.14438
										4.72727	3.19303
										4.72777	3.23096
										4.72827	3.21956
										4.72878	3.16141
										4.72928	3.09805
										4.72978	3.04936
										4.73028	3.01467
										4.73078	2.99328
										4.73128	2.98454
										4.73178	2.98781
										4.73228	3.00117
										4.73278	3.00328
										4.73328	2.97656
										4.73378	2.94342
										4.73428	2.92378
										4.73479	2.91696
										4.73529	2.92231
										4.73579	2.93918
										4.73629	2.96694
										4.73679	3.00499
										4.73729	3.05272
										4.73779	3.08997
										4.73829	3.07815
										4.73879	3.01978
										4.73929	2.9564
										4.73979	2.9079
										4.7403	2.87357
										4.7408	2.85272
										4.7413	2.84468
										4.7418	2.84881
										4.7423	2.86379
										4.7428	2.86884
										4.7433	2.8457
										4.7438	2.81614
										4.7443	2.80007
										4.7448	2.79681
										4.7453	2.80568
										4.74581	2.82605
										4.74631	2.85729
										4.74681	2.89879
										4.74731	2.94992
										4.74781	2.99054
										4.74831	2.98201
										4.74881	2.9269
										4.74931	2.86674
										4.74981	2.8214
										4.75031	2.79019
										4.75081	2.77242
										4.75131	2.76741
										4.75182	2.77453
										4.75232	2.77368
										4.75282	2.72637
										4.75332	2.63511
										4.75382	2.54131
										4.75432	2.46472
										4.75482	2.40455
										4.75532	2.36002
										4.75582	2.33038
										4.75632	2.3149
										4.75682	2.31285
										4.75733	2.32351
										4.75783	2.3267
										4.75833	2.28383
										4.75883	2.1973
										4.75933	2.10841
										4.75983	2.03688
										4.76033	1.98192
										4.76083	1.94276
										4.76133	1.91862
										4.76183	1.90877
										4.76233	1.89322
										4.76283	1.83354
										4.76334	1.73196
										4.76384	1.62962
										4.76434	1.5462
										4.76484	1.48081
										4.76534	1.4326
										4.76584	1.40074
										4.76634	1.38444
										4.76684	1.3829
										4.76734	1.39533
										4.76784	1.40149
										4.76834	1.36271
										4.76885	1.28133
										4.76935	1.19859
										4.76985	1.13415
										4.77035	1.08717
										4.77085	1.0568
										4.77135	1.04223
										4.77185	1.04266
										4.77235	1.0377
										4.77285	0.98874
										4.77335	0.89846
										4.77385	0.80813
										4.77436	0.73723
										4.77486	0.68484
										4.77536	0.65006
										4.77586	0.63203
										4.77636	0.6299
										4.77686	0.64283
										4.77736	0.67001
										4.77786	0.69115
										4.77836	0.66756
										4.77886	0.60154
										4.77936	0.5343
										4.77986	0.48547
										4.78037	0.45418
										4.78087	0.43956
										4.78137	0.44078
										4.78187	0.45701
										4.78237	0.46802
										4.78287	0.43648
										4.78337	0.36599
										4.78387	0.29634
										4.78437	0.24576
										4.78487	0.2133
										4.78537	0.19808
										4.78588	0.19922
										4.78638	0.21587
										4.78688	0.24718
										4.78738	0.29233
										4.78788	0.33105
										4.78838	0.32461
										4.78888	0.27532
										4.78938	0.22439
										4.78988	0.19146
										4.79038	0.17565
										4.79088	0.1761
										4.79138	0.19197
										4.79189	0.22243
										4.79239	0.24724
										4.79289	0.2308
										4.79339	0.17835
										4.79389	0.12779
										4.79439	0.09554
										4.79489	0.08067
										4.79539	0.08231
										4.79589	0.0996
										4.79639	0.13168
										4.79689	0.17774
										4.7974	0.23696
										4.7979	0.28909
										4.7984	0.29542
										4.7989	0.25829
										4.7994	0.21892
										4.7999	0.19697
										4.8004	0.19157
										4.8009	0.20186
										4.8014	0.22703
										4.8019	0.26627
										4.8024	0.29936
										4.80291	0.28958
										4.80341	0.24112
										4.80391	0.19314
										4.80441	0.16323
										4.80491	0.1505
										4.80541	0.15406
										4.80591	0.17306
										4.80641	0.20667
										4.80691	0.25408
										4.80741	0.31449
										4.80791	0.36759
										4.80841	0.3746
										4.80892	0.33787
										4.80942	0.29872
										4.80992	0.27686
										4.81042	0.27142
										4.81092	0.28158
										4.81142	0.3065
										4.81192	0.34539
										4.81242	0.37798
										4.81292	0.36769
										4.81342	0.31894
										4.81392	0.27076
										4.81443	0.24055
										4.81493	0.22742
										4.81543	0.2305
										4.81593	0.24895
										4.81643	0.28194
										4.81693	0.32865
										4.81743	0.38829
										4.81793	0.44057
										4.81843	0.4467
										4.81893	0.40904
										4.81943	0.36895
										4.81993	0.3461
										4.82044	0.33964
										4.82094	0.34873
										4.82144	0.37253
										4.82194	0.41027
										4.82244	0.44167
										4.82294	0.43135
										4.82344	0.38485
										4.82394	0.33988
										4.82444	0.31263
										4.82494	0.30221
										4.82544	0.30775
										4.82595	0.32842
										4.82645	0.36341
										4.82695	0.41191
										4.82745	0.47313
										4.82795	0.5268
										4.82845	0.53413
										4.82895	0.49748
										4.82945	0.45822
										4.82995	0.43604
										4.83045	0.43008
										4.83095	0.43952
										4.83146	0.46354
										4.83196	0.50135
										4.83246	0.53271
										4.83296	0.52387
										4.83346	0.48196
										4.83396	0.44286
										4.83446	0.42103
										4.83496	0.41559
										4.83546	0.4257
										4.83596	0.45053
										4.83646	0.4893
										4.83696	0.5412
										4.83747	0.60548
										4.83797	0.66185
										4.83847	0.67154
										4.83897	0.63695
										4.83947	0.59943
										4.83997	0.57872
										4.84047	0.57395
										4.84097	0.58432
										4.84147	0.60902
										4.84197	0.64727
										4.84247	0.67884
										4.84298	0.67085
										4.84348	0.63125
										4.84398	0.595
										4.84448	0.57566
										4.84498	0.57237
										4.84548	0.58431
										4.84598	0.61068
										4.84648	0.65067
										4.84698	0.70352
										4.84748	0.76846
										4.84798	0.82525
										4.84848	0.83514
										4.84899	0.8005
										4.84949	0.76273
										4.84999	0.74155
										4.85049	0.73612
										4.85099	0.74563
										4.85149	0.7693
										4.85199	0.80637
										4.85249	0.83659
										4.85299	0.82629
										4.85349	0.78264
										4.85399	0.7415
										4.8545	0.71734
										4.855	0.70929
										4.8555	0.71651
										4.856	0.73821
										4.8565	0.7736
										4.857	0.82191
										4.8575	0.88239
										4.858	0.93478
										4.8585	0.94034
										4.859	0.90146
										4.8595	0.85952
										4.86001	0.83425
										4.86051	0.82481
										4.86101	0.83041
										4.86151	0.85025
										4.86201	0.88357
										4.86251	0.91012
										4.86301	0.89705
										4.86351	0.85229
										4.86401	0.81082
										4.86451	0.78623
										4.86501	0.77768
										4.86551	0.78433
										4.86602	0.8054
										4.86652	0.84011
										4.86702	0.88768
										4.86752	0.94737
										4.86802	0.99892
										4.86852	1.00359
										4.86902	0.96378
										4.86952	0.92087
										4.87002	0.89459
										4.87052	0.88412
										4.87102	0.88865
										4.87153	0.90738
										4.87203	0.93958
										4.87253	0.96499
										4.87303	0.95154
										4.87353	0.9079
										4.87403	0.8682
										4.87453	0.84521
										4.87503	0.83809
										4.87553	0.84603
										4.87603	0.86822
										4.87653	0.90389
										4.87703	0.9523
										4.87754	1.01269
										4.87804	1.06483
										4.87854	1.06997
										4.87904	1.03051
										4.87954	0.98785
										4.88004	0.9617
										4.88054	0.95126
										4.88104	0.95573
										4.88154	0.97432
										4.88204	1.00628
										4.88254	1.03138
										4.88305	1.01962
										4.88355	0.98167
										4.88405	0.94934
										4.88455	0.93322
										4.88505	0.93248
										4.88555	0.94633
										4.88605	0.97399
										4.88655	1.01471
										4.88705	1.06774
										4.88755	1.13236
										4.88805	1.18833
										4.88855	1.19693
										4.88906	1.16056
										4.88956	1.12065
										4.89006	1.09693
										4.89056	1.08862
										4.89106	1.0949
										4.89156	1.11501
										4.89206	1.14823
										4.89256	1.17431
										4.89306	1.16457
										4.89356	1.13087
										4.89406	1.10364
										4.89457	1.09215
										4.89507	1.0956
										4.89557	1.1132
										4.89607	1.14419
										4.89657	1.18784
										4.89707	1.2434
										4.89757	1.31019
										4.89807	1.36797
										4.89857	1.37804
										4.89907	1.34283
										4.89957	1.30376
										4.90008	1.28059
										4.90058	1.27253
										4.90108	1.2788
										4.90158	1.29866
										4.90208	1.33138
										4.90258	1.35675
										4.90308	1.34564
										4.90358	1.30955
										4.90408	1.27938
										4.90458	1.26486
										4.90508	1.26519
										4.90558	1.2796
										4.90609	1.30733
										4.90659	1.34766
										4.90709	1.39986
										4.90759	1.46325
										4.90809	1.51763
										4.90859	1.52441
										4.90909	1.48601
										4.90959	1.44376
										4.91009	1.41738
										4.91059	1.40608
										4.91109	1.4091
										4.9116	1.42569
										4.9121	1.45513
										4.9126	1.47727
										4.9131	1.46322
										4.9136	1.4246
										4.9141	1.39207
										4.9146	1.37515
										4.9151	1.37305
										4.9156	1.385
										4.9161	1.41025
										4.9166	1.44808
										4.9171	1.49778
										4.91761	1.55864
										4.91811	1.61052
										4.91861	1.61479
										4.91911	1.57388
										4.91961	1.52914
										4.92011	1.50027
										4.92061	1.48651
										4.92111	1.48709
										4.92161	1.50126
										4.92211	1.5283
										4.92261	1.54806
										4.92312	1.53227
										4.92362	1.49315
										4.92412	1.46066
										4.92462	1.44369
										4.92512	1.44145
										4.92562	1.45317
										4.92612	1.47812
										4.92662	1.51557
										4.92712	1.56481
										4.92762	1.62516
										4.92812	1.67644
										4.92863	1.68006
										4.92913	1.63845
										4.92963	1.59294
										4.93013	1.56327
										4.93063	1.54866
										4.93113	1.54834
										4.93163	1.56158
										4.93213	1.58765
										4.93263	1.6064
										4.93313	1.59105
										4.93363	1.55518
										4.93413	1.52714
										4.93464	1.5143
										4.93514	1.51588
										4.93564	1.53111
										4.93614	1.55928
										4.93664	1.59967
										4.93714	1.65159
										4.93764	1.71436
										4.93814	1.76781
										4.93864	1.77336
										4.93914	1.73345
										4.93964	1.68943
										4.94015	1.66104
										4.94065	1.64751
										4.94115	1.64809
										4.94165	1.66204
										4.94215	1.68866
										4.94265	1.70779
										4.94315	1.69461
										4.94365	1.66458
										4.94415	1.64388
										4.94465	1.63784
										4.94515	1.64569
										4.94565	1.6667
										4.94616	1.70014
										4.94666	1.74534
										4.94716	1.80161
										4.94766	1.86829
										4.94816	1.92525
										4.94866	1.9339
										4.94916	1.89671
										4.94966	1.85503
										4.95016	1.82863
										4.95066	1.81675
										4.95116	1.81864
										4.95167	1.8336
										4.95217	1.86093
										4.95267	1.88049
										4.95317	1.86756
										4.95367	1.83766
										4.95417	1.81694
										4.95467	1.81063
										4.95517	1.81799
										4.95567	1.83828
										4.95617	1.87082
										4.95667	1.91492
										4.95718	1.96993
										4.95768	2.03517
										4.95818	2.09048
										4.95868	2.09721
										4.95918	2.05784
										4.95968	2.01384
										4.96018	1.98501
										4.96068	1.9706
										4.96118	1.9699
										4.96168	1.98218
										4.96218	2.00676
										4.96268	2.02348
										4.96319	2.00745
										4.96369	1.9742
										4.96419	1.95
										4.96469	1.94021
										4.96519	1.94409
										4.96569	1.96092
										4.96619	1.99
										4.96669	2.03066
										4.96719	2.08223
										4.96769	2.14406
										4.96819	2.196
										4.9687	2.19938
										4.9692	2.15669
										4.9697	2.10939
										4.9702	2.07731
										4.9707	2.05971
										4.9712	2.05584
										4.9717	2.06501
										4.9722	2.08653
										4.9727	2.10023
										4.9732	2.08182
										4.9737	2.04734
										4.9742	2.02246
										4.97471	2.01193
										4.97521	2.015
										4.97571	2.03096
										4.97621	2.05912
										4.97671	2.09881
										4.97721	2.14937
										4.97771	2.21016
										4.97821	2.261
										4.97871	2.26326
										4.97921	2.21941
										4.97971	2.17094
										4.98022	2.13766
										4.98072	2.11883
										4.98122	2.11372
										4.98172	2.12164
										4.98222	2.14189
										4.98272	2.15432
										4.98322	2.13541
										4.98372	2.10195
										4.98422	2.07873
										4.98472	2.06969
										4.98522	2.07411
										4.98573	2.09127
										4.98623	2.12049
										4.98673	2.1611
										4.98723	2.21244
										4.98773	2.27389
										4.98823	2.32528
										4.98873	2.32796
										4.98923	2.28443
										4.98973	2.23617
										4.99023	2.203
										4.99073	2.18419
										4.99123	2.17901
										4.99174	2.18677
										4.99224	2.20679
										4.99274	2.21891
										4.99324	2.20133
										4.99374	2.17249
										4.99424	2.15529
										4.99474	2.15185
										4.99524	2.16147
										4.99574	2.18344
										4.99624	2.21709
										4.99674	2.26176
										4.99725	2.31682
										4.99775	2.38164
										4.99825	2.43608
										4.99875	2.4415
										4.99925	2.4004
										4.99975	2.35429
										5.00025	2.32299
										5.00075	2.30579
										5.00125	2.30196
										5.00175	2.31083
										5.00225	2.33172
										5.00275	2.34449
										5.00326	2.32866
										5.00376	2.30393
										5.00426	2.29175
										5.00476	2.29288
										5.00526	2.30661
										5.00576	2.33228
										5.00626	2.36924
										5.00676	2.41683
										5.00726	2.47445
										5.00776	2.54148
										5.00826	2.59779
										5.00877	2.60476
										5.00927	2.56491
										5.00977	2.51975
										5.01027	2.48913
										5.01077	2.47233
										5.01127	2.46866
										5.01177	2.47744
										5.01227	2.49802
										5.01277	2.51027
										5.01327	2.4932
										5.01377	2.46604
										5.01427	2.45081
										5.01478	2.44884
										5.01528	2.45942
										5.01578	2.48189
										5.01628	2.5156
										5.01678	2.55991
										5.01728	2.61422
										5.01778	2.67791
										5.01828	2.73086
										5.01878	2.73447
										5.01928	2.69125
										5.01978	2.64273
										5.02029	2.60874
										5.02079	2.5886
										5.02129	2.58159
										5.02179	2.58706
										5.02229	2.60434
										5.02279	2.6133
										5.02329	2.59355
										5.02379	2.56481
										5.02429	2.54851
										5.02479	2.54539
										5.02529	2.55475
										5.0258	2.57593
										5.0263	2.60829
										5.0268	2.65119
										5.0273	2.70403
										5.0278	2.76621
										5.0283	2.81761
										5.0288	2.81963
										5.0293	2.77478
										5.0298	2.72459
										5.0303	2.68891
										5.0308	2.66704
										5.0313	2.65829
										5.03181	2.66199
										5.03231	2.6775
										5.03281	2.68469
										5.03331	2.66346
										5.03381	2.63387
										5.03431	2.61699
										5.03481	2.61321
										5.03531	2.62185
										5.03581	2.64227
										5.03631	2.67381
										5.03681	2.71586
										5.03732	2.76781
										5.03782	2.82907
										5.03832	2.8795
										5.03882	2.88052
										5.03932	2.83464
										5.03982	2.7834
										5.04032	2.74664
										5.04082	2.72366
										5.04132	2.71379
										5.04182	2.71636
										5.04232	2.73071
										5.04282	2.73673
										5.04333	2.71528
										5.04383	2.68732
										5.04433	2.67286
										5.04483	2.6713
										5.04533	2.68197
										5.04583	2.70423
										5.04633	2.73743
										5.04683	2.78095
										5.04733	2.8342
										5.04783	2.89659
										5.04833	2.948
										5.04884	2.94985
										5.04934	2.90467
										5.04984	2.85398
										5.05034	2.81765
										5.05084	2.79498
										5.05134	2.7853
										5.05184	2.78794
										5.05234	2.80227
										5.05284	2.80817
										5.05334	2.78662
										5.05384	2.75868
										5.05435	2.74425
										5.05485	2.74263
										5.05535	2.75314
										5.05585	2.77513
										5.05635	2.80797
										5.05685	2.85106
										5.05735	2.90381
										5.05785	2.96562
										5.05835	3.01639
										5.05885	3.01753
										5.05935	2.97156
										5.05985	2.92004
										5.06036	2.88283
										5.06086	2.85924
										5.06136	2.84858
										5.06186	2.85021
										5.06236	2.86349
										5.06286	2.86835
										5.06336	2.84579
										5.06386	2.81684
										5.06436	2.80135
										5.06486	2.79864
										5.06536	2.80804
										5.06587	2.82892
										5.06637	2.86063
										5.06687	2.90259
										5.06737	2.95417
										5.06787	3.01482
										5.06837	3.06446
										5.06887	3.06461
										5.06937	3.01779
										5.06987	2.96544
										5.07037	2.9274
										5.07087	2.90295
										5.07137	2.89143
										5.07188	2.89219
										5.07238	2.90458
										5.07288	2.90853
										5.07338	2.88508
										5.07388	2.85521
										5.07438	2.83881
										5.07488	2.83518
										5.07538	2.84367
										5.07588	2.86362
										5.07638	2.89441
										5.07688	2.93545
										5.07739	2.98612
										5.07789	3.04586
										5.07839	3.0946
										5.07889	3.09384
										5.07939	3.04612
										5.07989	2.99287
										5.08039	2.95392
										5.08089	2.92857
										5.08139	2.91617
										5.08189	2.91605
										5.08239	2.92758
										5.0829	2.93069
										5.0834	2.9064
										5.0839	2.87571
										5.0844	2.85851
[truncated: 3,378 more rows]

## Sheet: Fig.3g
The electrical signal amplitudes corresponding to muscle strength
Loose grip	Empty cup (300 g)	Full cup (800 g)	5 kg weight
0.0492	0.072	0.09	0.102
0.048	0.0768	0.0924	0.1056
0.0456	0.084	0.096	0.1032
0.0468	0.0792	0.0948	0.1056

[truncated: 22 more sheets: Fig.3i, Fig.4e, Fig.4h, S Fig.5, S Fig.6, S Fig.7, S Fig.9, S Fig.10, S Fig.11, S Fig.12, S Fig.13, S Fig.14, S Fig.16, S Fig.18, S Fig.19, S Fig.20, S Fig.22, S Fig.24, S Fig.25, S Fig.26 …]
